# Supplementary material for: A Large-Scale Genome-Wide Association Study in U.S. Holstein Cattle
Source: Front Genet. 2019 May 14;10:412. doi: 10.3389/fgene.2019.00412 (PMC6527781; doi:10.3389/fgene.2019.00412)
Supplement: Supplementary file 1 [file Data_Sheet_1.zip]

Archive with 3 entries (3 files):
- Spplementary_material/Supplementary_material.pdf
- Spplementary_material/Table_S5.xlsx
- Spplementary_material/Table_S6.xlsx
