# Supplementary material for: A Large-Scale Genome-Wide Association Study in U.S. Holstein Cattle
Source: Front Genet. 2019 May 14;10:412. doi: 10.3389/fgene.2019.00412 (PMC6527781; doi:10.3389/fgene.2019.00412)
Supplement: Supplementary file 1 [file Data_Sheet_1.zip › Spplementary_material/Table_S5.xlsx]

## Sheet: additive
Table S5. List of significant additive SNP effects for nine dairy traits (definitions of variables are at the bottom of table).
Trait	SNP	chr	position	allele1	allele2	candidate gene	α	t-value	log10(1/p)	al+	ae+	f_al+	al-	ae-	f_al-	BOLT_β	BOLT_log10(1/p)	BOLT_rank	AGLS_rank
DPR	rs42438803	1	55057917	A	C		-0.998179	8.11837	15.3236	2	0.155	0.845	1	-0.843	0.155	-1.13807	15.9586	47	52
DPR	rs109782343	1	56084928	A	G		-1.5337	9.16081	19.2849	2	0.117	0.924	1	-1.42	0.0765	-1.79554	21.1367	26	22
CCR	rs109782343	1	56084928	A	G		-1.61599	7.23783	12.3394	2	0.121	0.925	1	-1.49	0.0751	-1.8771	13.4318	32	30
CCR	rs43709748	1	59509438	A	G	ZBTB20	-1.25227	7.45334	13.0391	2	0.181	0.855	1	-1.07	0.145	-1.19639	10.0315	107	22
DPR	rs43241193	1	60140981	A	G	ZBTB20	-0.659453	7.26525	12.4278	2	0.402	0.391	1	-0.258	0.609	0.829979	15.6576	54	129
DPR	rs108944043	1	60231667	A	G	ZBTB20	-1.43052	10.8709	26.7931	2	0.187	0.87	1	-1.24	0.13	-1.64363	28.3468	7	3
CCR	rs108944043	1	60231667	A	G	ZBTB20	-1.14772	6.51801	10.1461	2	0.145	0.873	1	-1	0.127	-1.61402	15.7447	18	71
DPR	rs110226202	1	60234726	A	G	ZBTB20	-0.654403	7.15535	12.0773	2	0.25	0.619	1	-0.405	0.381	-0.703372	11.3565	173	142
CCR	rs29018897	1	61936456	A	G		0.800082	6.61215	10.4204	1	0.305	0.618	2	-0.495	0.382	-0.852793	9.67778	121	63
DPR	rs109155375	1	62968592	A	G		1.40871	9.92344	22.4781	1	0.153	0.891	2	-1.26	0.109	-1.58089	22.6198	21	10
CCR	rs109155375	1	62968592	A	G		1.67518	8.87961	18.1696	1	0.18	0.893	2	-1.5	0.107	-1.78175	16.6021	16	2
CCR	rs109102777	1	64207146	A	G		-1.08682	6.69583	10.6674	2	0.168	0.846	1	-0.919	0.154	-1.16969	10.0458	105	57
DPR	rs42803894	1	64301934	A	G		0.902393	9.39138	20.224	1	0.279	0.69	2	-0.623	0.31	-0.771479	12.2291	131	17
DPR	rs110254685	1	65025357	A	G	COX17	1.75602	11.0778	27.7871	1	0.15	0.915	2	-1.61	0.0851	-2.24272	35.8861	1	2
CCR	rs110254685	1	65025357	A	G	COX17	2.03969	9.75162	21.7356	1	0.174	0.915	2	-1.87	0.0853	-2.37474	23.5686	1	1
DPR	ARS-BFGL-NGS-61672	1	65821313	A	G		-0.67061	6.9428	11.4141	2	0.203	0.697	1	-0.467	0.303	-0.779167	12.2366	130	198
DPR	rs43240574	1	66369026	A	G	STXBP5L	-0.848014	8.98478	18.5833	2	0.28	0.67	1	-0.568	0.33	-1.12314	25.8861	12	28
DPR	rs108992751	1	66797315	A	G	GOLGB1	1.03982	9.0225	18.7325	1	0.186	0.821	2	-0.854	0.179	-1.22318	20.4685	28	26
DPR	rs43243872	1	66966361	A	G		1.21966	9.49483	20.6528	1	0.168	0.862	2	-1.05	0.138	-1.50036	24.8539	16	15
CCR	rs43243872	1	66966361	A	G		1.11127	6.55729	10.2601	1	0.153	0.862	2	-0.958	0.138	-1.42545	13.3188	33	68
CCR	rs43244070	1	67083238	A	G	ILDR1	-0.87147	6.30747	9.54626	2	0.204	0.766	1	-0.667	0.234	-0.965151	9.45593	134	95
DPR	rs43244044	1	67115284	A	G	ILDR1	-1.37282	10.8661	26.7706	2	0.196	0.857	1	-1.18	0.143	-1.62867	30.0506	5	4
CCR	rs43244044	1	67115284	A	G	ILDR1	-1.25949	7.51217	13.2335	2	0.178	0.859	1	-1.08	0.141	-1.71094	19.2518	5	21
DPR	rs43243692	1	67212088	A	G		-0.719664	7.81136	14.2457	2	0.262	0.637	1	-0.458	0.363	-0.862729	16.3372	43	73
DPR	rs110654496	1	68833651	A	C	LOC101904649	0.681453	7.20777	12.2438	1	0.228	0.666	2	-0.454	0.334	-0.908931	17.2441	40	136
CCR	Hapmap38055-BTA-120751	1	68989571	A	C	ROPN1	0.817567	6.33001	9.60959	1	0.239	0.707	2	-0.578	0.293	-0.874157	9.08092	163	90
CCR	rs109362458	1	69201417	A	G	KALRN	0.951703	7.38091	12.8017	1	0.277	0.709	2	-0.675	0.291	-0.974959	10.9586	67	24
CCR	rs110230072	1	69244252	A	C	KALRN	-0.723315	5.92634	8.50821	2	0.258	0.644	1	-0.466	0.356	-0.899573	10.4685	85	155
CCR	rs110079734	1	69250962	A	G	KALRN	0.724463	6.0544	8.85013	1	0.29	0.6	2	-0.435	0.4	-0.878742	10.4318	89	125
CCR	rs110391667	1	69283880	A	G	KALRN	-0.721427	6.03133	8.78802	2	0.289	0.6	1	-0.433	0.4	-0.874763	10.3565	93	131
CCR	rs109447734	1	69435214	A	G	KALRN	1.06116	7.9275	14.6482	1	0.274	0.741	2	-0.787	0.259	-1.1169	13.2676	35	6
DPR	rs110966376	1	69574228	A	G	KALRN	1.37546	10.6479	25.7429	1	0.188	0.864	2	-1.19	0.136	-1.75934	33.301	2	6
CCR	rs110966376	1	69574228	A	G	KALRN	1.31844	7.69829	13.8583	1	0.178	0.865	2	-1.14	0.135	-1.82249	20.7696	4	13
CCR	rs109501529	1	69867959	A	G	ITGB5	0.704863	6.01517	8.74466	1	0.325	0.539	2	-0.38	0.461	-0.801625	9.09691	162	135
CCR	rs109504406	1	69905532	A	C		-0.717907	6.12355	9.03765	2	0.34	0.527	1	-0.378	0.473	-0.806319	9.18709	155	109
DPR	BTA-120754-no-rs	1	71431101	A	G	SLC51A	-0.852187	7.69907	13.8615	2	0.171	0.799	1	-0.681	0.201	-1.14304	19.6198	31	82
DPR	rs136965551	1	71581159	A	G	UBXN7	0.925281	8.79951	17.8592	1	0.215	0.768	2	-0.71	0.232	-1.39004	31.8861	3	31
CCR	rs136965551	1	71581159	A	G	UBXN7	1.08031	7.79804	14.1993	1	0.253	0.766	2	-0.827	0.234	-1.49061	21.6021	2	9
DPR	rs41579094	1	71602911	A	C		0.909822	8.65529	17.3058	1	0.212	0.767	2	-0.698	0.233	-1.3729	31.1427	4	34
CCR	rs41579094	1	71602911	A	C		1.07036	7.7272	13.9567	1	0.251	0.765	2	-0.819	0.235	-1.47855	21.2757	3	12
DPR	Hapmap51434-BTA-34642	1	71871163	A	G	PAK2	-1.14625	9.66936	21.3865	2	0.193	0.832	1	-0.953	0.168	-1.46942	28	8	13
CCR	Hapmap51434-BTA-34642	1	71871163	A	G	PAK2	-1.10467	7.0111	11.6248	2	0.183	0.834	1	-0.921	0.166	-1.55134	18.1079	8	42
DPR	rs109774312	1	71952197	A	G	PAK2	-0.838075	7.578	13.4533	2	0.168	0.799	1	-0.67	0.201	-1.13052	19.2441	33	95
DPR	rs41602517	1	72020602	A	G	LOC783161	0.83789	7.57422	13.4406	1	0.168	0.8	2	-0.67	0.2	-1.12801	19.1612	34	97
DPR	rs109960856	1	72080335	A	G		1.13584	9.59858	21.0874	1	0.192	0.831	2	-0.944	0.169	-1.46053	27.7696	9	14
CCR	rs109960856	1	72080335	A	G		1.10716	7.04047	11.7161	1	0.184	0.834	2	-0.923	0.166	-1.5582	18.3468	6	41
DPR	rs110693378	1	72844496	A	G	ACAP2	-0.704463	7.55774	13.3856	2	0.249	0.646	1	-0.455	0.354	-0.880379	16.8861	41	99
CCR	rs110693378	1	72844496	A	G	ACAP2	-0.975851	7.923	14.6324	2	0.345	0.646	1	-0.631	0.354	-1.08614	14.9586	21	7
DPR	rs43705539	1	73487973	A	C	LSG1	0.765863	8.20996	15.653	1	0.265	0.654	2	-0.501	0.346	-0.954929	19.4089	32	48
CCR	rs43705539	1	73487973	A	C	LSG1	0.820157	6.6466	10.5218	1	0.282	0.656	2	-0.538	0.344	-1.07428	14.3665	25	62
DPR	rs29014146	1	74325400	A	G		0.90946	8.83264	17.9876	1	0.228	0.75	2	-0.682	0.25	-1.11998	21.7447	24	30
CCR	rs29014146	1	74325400	A	G		0.786697	5.76596	8.08979	1	0.196	0.751	2	-0.591	0.249	-1.09842	12.4202	41	195
CCR	rs109289762	1	79880934	A	G		0.993132	6.33946	9.63621	1	0.169	0.83	2	-0.824	0.17	-1.19772	11.3665	57	86
DPR	rs41635169	1	81160609	A	G	FETUB	-0.959065	7.85051	14.3809	2	0.151	0.843	1	-0.808	0.157	-1.25578	19.7212	30	69
CCR	rs41635169	1	81160609	A	G	FETUB	-1.2005	7.44799	13.0215	2	0.189	0.842	1	-1.01	0.158	-1.41422	14.6576	24	23
DPR	rs110587984	1	81656974	A	G	DGKG	-0.715045	7.40686	12.8869	2	0.217	0.697	1	-0.499	0.303	-0.735963	11.0555	194	116
DPR	rs42341093	1	82007029	A	C	IGF2BP2	-1.1977	9.11824	19.114	2	0.158	0.868	1	-1.04	0.132	-1.53718	25.284	14	24
CCR	rs42341093	1	82007029	A	C	IGF2BP2	-1.3569	7.78382	14.1504	2	0.178	0.869	1	-1.18	0.131	-1.67404	17.4202	12	10
DPR	rs29009709	1	82032365	A	G	IGF2BP2	-1.20568	9.18139	19.3678	2	0.159	0.868	1	-1.05	0.132	-1.54573	25.5686	13	21
CCR	rs29009709	1	82032365	A	G	IGF2BP2	-1.3638	7.82575	14.2948	2	0.178	0.869	1	-1.19	0.131	-1.68052	17.5528	10	8
DPR	rs41616008	1	82147822	A	G	IGF2BP2	1.15996	8.89886	18.2457	1	0.155	0.866	2	-1	0.134	-1.516	24.9208	15	29
CCR	rs41616008	1	82147822	A	G	IGF2BP2	1.34522	7.78348	14.1492	1	0.178	0.867	2	-1.17	0.133	-1.67157	17.6198	9	11
DPR	BTB-00037801	1	84396256	A	G	MCF2L2	1.11297	8.31279	16.0271	1	0.142	0.872	2	-0.971	0.128	-1.50127	23.2676	19	43
CCR	BTB-00037801	1	84396256	A	G	MCF2L2	1.21746	6.86175	11.166	1	0.154	0.873	2	-1.06	0.127	-1.61105	15.6383	20	47
CCR	rs876173222	1	85911356	A	G	LOC100849009	-0.920174	6.10312	8.98203	2	0.172	0.813	1	-0.748	0.187	-1.10399	10.3768	91	114
DPR	rs43251695	1	87454919	A	G		1.07668	8.27513	15.8895	1	0.146	0.864	2	-0.931	0.136	-1.47591	23.6576	18	45
CCR	rs43251695	1	87454919	A	G		1.12712	6.535	10.1954	1	0.152	0.865	2	-0.975	0.135	-1.4899	14.1675	26	69
DPR	rs29026448	1	88801264	A	G	KCNMB2	0.995773	7.80384	14.2198	1	0.14	0.859	2	-0.856	0.141	-1.39035	21.7696	23	74
CCR	rs29026448	1	88801264	A	G	KCNMB2	1.00915	5.96543	8.61184	1	0.141	0.86	2	-0.868	0.14	-1.3853	12.7447	37	147
PY	rs134347981	1	97038665	A	G	TNIK	-1.17934	12.2	33.752	2	0.621421	0.473	1	-0.557918	0.527	1.76531	49.3979	298	341
FY	rs132819566	2	100533016	A	G		3.61513	13.2	38.8665	1	3.3974	0.06	2	-0.216817	0.94	55.2757	5.29795	311	441
FY	rs41564986	2	106408159	A	G		3.34297	16.2	58.4776	1	2.98464	0.107	2	-0.358791	0.893	67.5086	4.42672	120	314
FY	rs43322999	2	106915878	A	G		-1.9822	12.7	36.3125	2	1.55128	0.216	1	-0.428191	0.784	57.1487	3.04896	375	416
FPC	rs43322999	2	106915878	A	G		-0.0131	16.8	#REF!	2	0.0103	0.216	1	-0.00283	0.784	0.0252997	162.495	443	495
FY	rs136775583	2	107708680	A	G	LOC107131175	-1.96859	13.7	41.752	2	1.43789	0.27	1	-0.530703	0.73	52.0269	2.70199	251	495
FPC	rs136775583	2	107708680	A	G	LOC107131175	-0.0117	16.2	#REF!	2	0.0085	0.27	1	-0.00315	0.73	0.0217527	139.167	536	531
FY	rs43316689	2	109660849	A	G		-2.04116	13.9	43.2798	2	1.51953	0.256	1	-0.521631	0.744	50.3468	2.70087	231	532
FY	rs110253060	2	109873484	A	G		3.17968	15.4	52.8477	1	2.83949	0.107	2	-0.340194	0.893	57.1675	4.06273	147	415
PY	rs41646055	2	119204532	A	C	SP140L	-1.83251	14.3	45.8962	2	0.303453	0.834	1	-1.52861	0.166	-2.45933	53.4685	141	284
PY	rs110893027	2	119705280	A	G	PSMD1	2.00941	14.5	47.1175	1	0.273062	0.864	2	-1.73726	0.136	-2.70937	55.2441	134	264
FY	ARS-BFGL-NGS-38010	2	120644489	A	G	DIS3L2	2.49022	13.4	40.1694	1	0.343823	0.862	2	-2.14549	0.138	49.6576	-3.38193	287	553
PY	ARS-BFGL-NGS-38010	2	120644489	A	C	DIS3L2	1.97313	14.4	46.0434	1	0.272155	0.862	2	-1.70097	0.138	-2.70883	56.0555	139	253
FY	rs110290327	2	126372006	A	G		-2.14095	15.4	52.7645	2	1.47871	0.309	1	-0.662244	0.691	94.0044	3.50233	149	177
FY	rs108987240	2	127221416	A	C		1.67375	13	37.9318	1	0.771106	0.539	2	-0.902648	0.461	54.9208	-2.45494	327	448
FY	rs109456589	2	127540073	A	G		-1.77354	13	37.8041	2	0.585134	0.671	1	-1.18841	0.329	55.8539	-2.62397	331	434
FY	rs110773074	2	127582649	A	C		-1.87787	14.6	47.2774	2	0.852753	0.545	1	-1.02058	0.455	80.1938	-2.9892	184	233
FY	rs41636988	2	128326425	A	G		1.55582	12	32.2565	1	0.88904	0.43	2	-0.671316	0.57	59.3565	2.59311	500	392
FY	rs110909180	2	128529102	A	G		-1.69643	13	37.8761	2	0.979759	0.422	1	-0.716675	0.578	62.6778	2.67268	329	352
FY	rs109161899	2	128636098	A	G	RUNX3	-1.91416	14.5	47.0904	2	1.15666	0.396	1	-0.757499	0.604	80.7959	3.07839	188	228
FY	rs135346374	2	128666712	A	G		1.51953	11.8	31.1811	1	0.816466	0.464	2	-0.703068	0.536	64.6778	2.69226	535	334
FPC	rs109442257	2	129160558	A	G	GRHL3	-0.0114	17.6	#REF!	2	0.00669	0.415	1	-0.00475	0.585	0.0231602	193.167	370	454
FPC	rs109116309	2	129290171	A	G		0.0105	16.2	#REF!	1	0.00588	0.44	2	-0.00462	0.56	0.0218593	174.745	416	529
FPC	rs109976595	2	129314836	A	C		-0.0103	15.9	#REF!	2	0.00566	0.45	1	-0.00464	0.55	0.0213374	167.036	436	556
FPC	rs109014411	2	129554709	A	C		0.0109	17	#REF!	1	0.00563	0.485	2	-0.00531	0.515	0.0220264	179.959	399	487
FPC	rs109681150	2	130452409	A	G		-0.0107	16.7	#REF!	2	0.00598	0.442	1	-0.00474	0.558	0.0219735	179.292	404	501
PPC	rs110591556	3	11610259	A	C		-0.00566	23.1	116.903	2	0.00271	0.522	1	-0.00295	0.478	-0.0105699	296	439	441
PPC	rs134063684	3	13624518	A	G	LOC787257	-0.00537	21	97.4711	2	0.00204	0.619	1	-0.00332	0.381	-0.0102301	256.398	518	539
PPC	rs134743353	3	14837576	A	C	ARHGEF2	0.00625	23	116.585	1	0.00175	0.72	2	-0.0045	0.28	-0.0107367	248.292	534	443
PPC	rs109722429	3	14943150	A	G	SYT11	-0.00686	23.9	125.717	2	0.00169	0.754	1	-0.00517	0.246	-0.0123657	297.585	432	408
PPC	rs134434221	3	15053923	A	G	GON4L	-0.00658	26.9	158.2	2	0.00296	0.55	1	-0.00362	0.45	-0.0126184	421.036	265	296
PPC	rs110924374	3	15380518	A	C		0.00618	25.4	140.917	1	0.00305	0.507	2	-0.00313	0.493	-0.0125156	418.284	271	349
FPC	rs132842247	3	15446299	A	C	GBA	-0.0141	17.2	#REF!	2	0.00266	0.811	1	-0.0114	0.189	-0.0285972	189.377	385	481
PPC	rs132842247	3	15446299	A	C	GBA	-0.0125	40.1	349.442	2	0.00237	0.811	1	-0.0102	0.189	-0.0254987	1072.23	54	72
MY	rs110073735	3	15525599	A	G	EFNA1	-77.8877	16.269	58.7595	2	66.2244	0.15	1	-11.7027	0.85	114.319	89.1805	383	269
FPC	rs110073735	3	15525599	A	G	EFNA1	0.0164	18.3	#REF!	1	0.00247	0.85	2	-0.014	0.15	-0.0304505	179.495	402	419
PPC	rs110073735	3	15525599	A	G	EFNA1	0.014	41.2	368.59	1	0.00211	0.85	2	-0.0119	0.15	-0.0273492	1030.8	60	61
PPC	rs109099814	3	15600100	A	G	ADAM15	0.00535	21.1	98.1113	1	0.00207	0.613	2	-0.00328	0.387	-0.0103566	269.62	475	532
PPC	rs135310311	3	15623641	A	G	DCST2	0.00725	26.5	153.735	1	0.00199	0.725	2	-0.00526	0.275	-0.0141382	429.174	261	307
PPC	rs109082770	3	16557950	A	G	DENND4B	0.00703	24.5	131.611	1	0.00165	0.766	2	-0.00539	0.234	-0.0146701	415.119	275	381
PPC	rs134278240	3	16564225	A	G		0.00699	26.9	157.932	1	0.00233	0.666	2	-0.00466	0.334	-0.0136621	444.066	246	297
PPC	rs109192495	3	17520897	A	C		0.00555	21.1	98.1331	1	0.00177	0.682	2	-0.00379	0.318	-0.0108831	274.347	467	530
PPC	rs110861483	3	20886924	A	G	LOC788142	0.00561	20.7	94.4248	1	0.00161	0.713	2	-0.00399	0.287	-0.0119014	310.745	413	562
PPC	rs109160818	3	21160365	A	G		-0.0067	23	116.625	2	0.00158	0.764	1	-0.00512	0.236	-0.0131932	331.409	388	442
PPC	rs110265657	3	21683257	A	C	RNF115	0.00753	25.8	145.883	1	0.00173	0.77	2	-0.0058	0.23	-0.0135083	344.125	369	337
PPC	rs110344975	3	21718092	A	G	CD160	-0.00703	23.7	123.453	2	0.00155	0.779	1	-0.00548	0.221	-0.0124541	283.432	456	417
PPC	INRA-670	3	22440962	A	G	LOC104971520	-0.00995	26.1	148.706	2	0.00116	0.883	1	-0.00879	0.117	-0.0179658	353.004	359	321
PPC	INRA-331	3	23597676	A	G	REG4	-0.0078	22.5	110.883	2	0.00114	0.854	1	-0.00666	0.146	-0.0160333	339.155	378	465
PPC	rs134706412	3	23808291	A	G		0.0073	24	126.866	1	0.00156	0.787	2	-0.00574	0.213	-0.0139164	334.284	384	403
PPC	rs132888509	3	25975649	A	C	LOC101904405	-0.00616	22.5	110.896	2	0.00171	0.723	1	-0.00445	0.277	-0.0111101	264.824	487	464
PPC	rs43705614	3	26331640	A	G	CD101	-0.0097	25.7	144.323	2	0.00117	0.879	1	-0.00853	0.121	-0.0177334	350.469	363	344
MY	rs110377867	3	27775697	A	C	VANGL1	81.1159	16.1357	57.8182	1	70.3068	0.132	2	-10.7501	0.868	111.63	76.0605	533	278
PPC	rs110377867	3	27775697	A	C	VANGL1	-0.00875	24.4	130.401	2	0.00116	0.868	1	-0.00759	0.132	-0.0158902	311.638	411	387
PPC	rs109952000	3	28461525	A	G	SYCP1	0.00868	24	126.279	1	0.00116	0.866	2	-0.00752	0.134	-0.0153283	284.959	454	406
MY	rs109539959	3	30601685	A	G	LOC100847711	63.3903	14.2811	45.5258	1	51.7095	0.184	2	-11.6573	0.816	96.0359	72.8239	565	430
MY	rs42854273	3	39360570	A	C		58.3623	14.7574	48.5406	1	43.4995	0.255	2	-14.8778	0.745	92.4815	84.3872	421	378
PY	rs42854273	3	39360570	A	G		1.34717	12.3	33.8894	1	1.00244	0.255	2	-0.342916	0.745	1.9279	44.7959	295	456
MY	rs29020073	3	39393293	A	C		61.6372	15.1011	50.7773	1	47.6272	0.23	2	-14.1521	0.77	89.3862	74	552	352
PY	rs29020073	3	39393293	A	G		1.47417	13	37.9957	1	1.13398	0.23	2	-0.338833	0.77	1.98517	44.4949	218	464
PY	rs110548921	3	42378836	A	T		1.49685	13	38.0851	1	1.16573	0.222	2	-0.332483	0.778	2.02904	45.3565	215	444
PY	rs110678062	3	43720374	A	G	PALMD	1.25191	11.6	30.4584	1	0.916256	0.266	2	-0.332029	0.734	1.85666	42.8861	380	519
PY	rs109342271	3	44439777	A	G	PLPPR5	1.46964	14	44.0511	1	1.01151	0.313	2	-0.458128	0.687	1.88252	47.301	157	398
PY	rs29025951	3	44980506	A	G		-1.18841	12.4	34.3206	2	0.657708	0.445	1	-0.530703	0.555	1.65313	43.2007	281	508
MY	rs109495108	3	46086314	A	C	DPYD	67.577	15.8158	55.5918	1	53.9774	0.201	2	-13.6078	0.799	98.229	81.1249	464	300
PY	rs109495108	3	46086314	A	G	DPYD	1.66015	14	43.7825	1	1.32449	0.201	2	-0.334297	0.799	2.3032	54.2076	160	277
MY	rs110776492	3	46134907	A	G	DPYD	66.5865	15.6086	54.1739	1	53.0703	0.204	2	-13.5624	0.796	97.447	80.1871	474	312
PY	rs110776492	3	46134907	A	T	DPYD	1.62386	13.7	42.082	1	1.29274	0.204	2	-0.330215	0.796	2.26191	52.5376	173	300
MY	rs29024776	3	49335664	A	G		-75.4351	18.7248	77.4622	2	57.6062	0.235	1	-17.7354	0.765	106.136	107.149	263	171
PY	rs29024776	3	49335664	A	G		-1.78262	16	56.5436	2	1.36531	0.235	1	-0.419573	0.765	2.42596	68.0044	90	147
MY	rs29001956	3	49703647	A	G		-65.8151	19.0686	80.2874	2	38.2832	0.418	1	-27.533	0.582	102.437	134.886	174	157
PY	rs29001956	3	49703647	A	C		-1.51046	15.8	55.3439	2	0.879968	0.418	1	-0.630493	0.582	2.29192	82	94	92
MY	rs29015114	3	49734521	A	G		56.5342	16.4774	60.2457	1	31.0257	0.451	2	-25.4919	0.549	88.3461	101.347	302	256
PY	rs29015114	3	49734521	A	G		1.25645	13.2	38.9469	1	0.68946	0.451	2	-0.56699	0.549	1.95817	60.5686	207	205
MY	ARS-BFGL-NGS-104366	3	50041414	A	G	BCAR3	65.7699	19.0543	80.1694	1	38.2832	0.418	2	-27.4877	0.582	102.367	134.721	175	159
PY	ARS-BFGL-NGS-104366	3	50041414	A	C	BCAR3	1.51046	15.8	55.2306	1	0.879968	0.418	2	-0.630493	0.582	2.2904	81.8861	95	94
MY	rs29015745	3	50341876	A	G	CCDC18	66.0111	17.9559	71.3261	1	45.1778	0.316	2	-20.8652	0.684	91.0681	94.7696	342	199
PY	rs29015745	3	50341876	A	G	CCDC18	1.48325	14.5	47.1273	1	1.01605	0.316	2	-0.4672	0.684	1.94138	52.4949	133	301
PY	rs29017531	3	50509843	A	C	MTF2	1.2882	13.5	41.0462	1	0.68946	0.464	2	-0.598741	0.536	1.80397	52.0132	188	305
CCR	rs133284520	3	50598421	A	G		0.79103	6.70452	10.6933	1	0.431	0.455	2	-0.36	0.545	0.856517	10.2291	96	54
MY	rs29011181	3	50813514	A	C		-66.7486	17.8302	70.3468	2	46.72	0.3	1	-20.0488	0.7	95.1291	99.3098	313	204
PY	rs29011181	3	50813514	A	G		-1.51953	14.6	47.6478	2	1.06141	0.3	1	-0.458128	0.7	2.05519	56.4437	131	249
MY	rs29017431	3	52612595	A	G		77.2447	18.5158	75.767	1	60.7813	0.215	2	-16.6468	0.785	111.649	110.06	252	179
PY	rs29017431	3	52612595	A	G		1.87787	16.2	58.4881	1	1.47417	0.215	2	-0.404604	0.785	2.60298	72.6198	84	126
PY	rs29013313	3	52834458	A	G		1.43335	14.4	46	1	0.920792	0.356	2	-0.508023	0.644	1.70358	42.7447	140	521
MY	INRA-170	3	53306062	A	G		77.1986	18.5003	75.644	1	60.7813	0.215	2	-16.6015	0.785	111.415	109.456	258	182
PY	INRA-170	3	53306062	A	G		1.87787	16.2	58.4012	1	1.47417	0.215	2	-0.403243	0.785	2.59919	72.3098	85	127
MY	rs41601642	3	53441135	C	G		-71.5658	17.2732	66.0921	2	55.7918	0.219	1	-15.6943	0.781	104.865	97.7959	324	226
PY	rs41601642	3	53441135	A	G		-1.72365	15	50.0438	2	1.34263	0.219	1	-0.377389	0.781	2.43634	64.1192	114	177
MY	rs110248625	3	53598182	A	G	LRRC8D	69.5875	17.543	68.1367	1	52.6167	0.244	2	-17.0097	0.756	102.063	102.125	296	214
PY	rs110248625	3	53598182	A	G	LRRC8D	1.61479	14.7	47.9666	1	1.22016	0.244	2	-0.394171	0.756	2.25683	60.7447	128	203
MY	rs110703562	3	53661660	A	G		-51.2609	14.9615	49.8633	2	24.6754	0.519	1	-26.5805	0.481	-76.179	77.2596	512	361
PY	rs110703562	3	53661660	A	C		-1.18388	12.4	34.7825	2	0.56699	0.519	1	-0.612349	0.481	-1.72187	48.0655	269	381
PY	rs41576211	3	54082178	A	G	LOC786372	1.06594	10.8	26.6198	1	0.38646	0.638	2	-0.680388	0.362	-1.67122	42.0915	544	541
PY	INRA-417	3	54595841	A	G	LOC781710	1.06594	10.8	26.6108	1	0.38646	0.638	2	-0.680388	0.362	-1.66832	41.9586	545	551
MY	rs109141760	3	56393301	A	G		-64.0863	17.4491	67.4214	2	43.1366	0.327	1	-20.956	0.673	100.588	116.167	231	222
PY	rs109141760	3	56393301	A	C		-1.50139	14.7	48.4547	2	1.01151	0.327	1	-0.489879	0.673	2.27338	72.0809	124	128
CCR	rs109141760	3	56393301	A	G		0.73047	5.82186	8.23439	1	0.244	0.667	2	-0.487	0.333	-0.874202	9.46852	133	184
PY	rs136890576	3	56576857	A	G		-1.06594	11.1	28.0061	2	0.548846	0.487	1	-0.517095	0.513	1.83102	52.7696	472	293
MY	rs109813524	3	56705237	A	G		-74.9954	19.4174	83.2062	2	54.8846	0.269	1	-20.1848	0.731	110.837	125.658	198	148
PY	rs109813524	3	56705237	A	G		-1.84158	17.2	65.4522	2	1.34717	0.269	1	-0.494415	0.731	2.55633	81.1192	64	97
MY	rs714591297	3	57369567	A	G		-74.5135	19.3204	82.3893	2	54.431	0.269	1	-20.0941	0.731	110.02	124.215	203	151
PY	rs714591297	3	57369567	A	G		-1.83251	17.1	64.8508	2	1.3381	0.269	1	-0.494415	0.731	2.53743	80.1871	66	98
CCR	rs714591297	3	57369567	A	G		0.78993	5.98841	8.67307	1	0.215	0.728	2	-0.575	0.272	-1.03256	11.6021	50	142
MY	rs29020505	3	57679768	A	G		72.9689	18.8937	78.8447	1	53.5239	0.268	2	-19.5952	0.732	106.5	116.31	227	166
PY	rs29020505	3	57679768	A	G		1.79169	16.7	62.0164	1	1.31088	0.268	2	-0.480808	0.732	2.45381	74.9586	73	115
CCR	rs29020505	3	57679768	A	G		-0.7599	5.75575	8.06353	2	0.206	0.729	1	-0.554	0.271	-0.997909	10.8861	71	198
MY	ARS-BFGL-NGS-2985	3	57698997	A	G		-74.4393	19.2779	82.0325	2	54.431	0.267	1	-19.9127	0.733	109.2	122.222	210	152
PY	ARS-BFGL-NGS-2985	3	57698997	A	G		-1.82798	17.1	64.4584	2	1.3381	0.267	1	-0.489879	0.733	2.51397	78.6198	68	103
CCR	ARS-BFGL-NGS-2985	3	57698997	A	G		0.779285	5.90264	8.44569	1	0.211	0.73	2	-0.569	0.27	-1.0212	11.3468	58	162
PY	rs137399927	3	57764834	A	G	CLCA2	1.0478	10.9	26.8539	1	0.440891	0.578	2	-0.603277	0.422	-1.64173	42.2007	528	538
MY	ARS-BFGL-NGS-69251	3	57923172	A	G		-74.4379	19.2768	82.0232	2	54.431	0.267	1	-19.9127	0.733	109.195	122.222	211	153
PY	ARS-BFGL-NGS-69251	3	57923172	A	G		-1.83251	17.1	64.6946	2	1.34263	0.267	1	-0.489879	0.733	2.51922	78.9586	67	102
CCR	ARS-BFGL-NGS-69251	3	57923172	A	G		0.781887	5.9226	8.49833	1	0.211	0.73	2	-0.571	0.27	-1.02379	11.4089	54	157
MY	rs110917097	3	58105227	A	G		-52.7818	14.7474	48.4776	2	34.7451	0.342	1	-18.053	0.658	83.7993	83.3188	433	379
PY	rs110917097	3	58105227	A	T		-1.35624	13.7	41.8125	2	0.893576	0.342	1	-0.462664	0.658	2.05135	60.585	175	204
MY	rs110251588	3	58175690	A	C	COL24A1	57.2462	15.5107	53.51	1	39.1903	0.316	2	-18.053	0.684	89.3232	90.9208	372	319
PY	rs110251588	3	58175690	A	G	COL24A1	1.38346	13.5	40.983	1	0.948007	0.316	2	-0.437263	0.684	2.06284	58.9586	190	221
MY	ARS-BFGL-NGS-32229	3	58265939	A	C	COL24A1	-72.4792	18.7708	77.8356	2	53.0703	0.268	1	-19.3684	0.732	105.893	114.886	237	170
PY	ARS-BFGL-NGS-32229	3	58265939	A	G	COL24A1	-1.78262	16.6	61.4134	2	1.30634	0.268	1	-0.476272	0.732	2.4458	74.4089	75	116
PY	rs109529696	3	58329027	A	G	COL24A1	1.06594	10.9	26.7235	1	0.395532	0.63	2	-0.671316	0.37	-1.74727	45.7696	534	429
PY	rs29009992	3	62772239	A	G	ADGRL2	1.40614	13.4	40.3635	1	0.997902	0.291	2	-0.409594	0.709	1.78967	42.4202	194	526
PY	Hapmap34029-BES2_Contig454_1301	3	62801691	A	G	ADGRL2	-1.42428	13.7	41.7721	2	1.00697	0.292	1	-0.416851	0.708	1.80997	43.7696	176	491
PY	rs135403819	4	72392615	A	G		-1.11584	11.5	30.1046	2	0.635029	0.432	1	-0.480808	0.568	1.90449	56.6383	391	245
PY	rs110950856	4	75487622	A	G	TNS3	-1.11584	11	27.2472	2	0.748427	0.328	1	-0.365142	0.672	2.10443	62.2518	504	191
PY	rs110064708	4	82409522	A	G	POU6F2	1.36078	12.2	33.5498	1	0.325679	0.761	2	-1.03419	0.239	-1.89102	42.0315	304	545
SCS	rs41654779	5	23568941	A	G		0.0345899	9.2347	19.5839	1	0.0108	0.689	2	-0.0238	0.311	-0.0507837	29.699	86	113
DPR	rs109290398	5	26776071	A	G	SP1	0.644792	7.12424	11.979	1	0.332	0.484	2	-0.312	0.516	0.764697	13.5686	92	155
DPR	rs110002315	5	26827558	A	G		-0.636342	7.11977	11.965	2	0.333	0.476	1	-0.303	0.524	0.730847	12.8239	115	157
SCS	rs110303279	5	28209262	A	G	SCN8A	0.0351913	8.84718	18.0446	1	0.00905	0.743	2	-0.0261	0.257	-0.049462	25.0757	139	139
MY	rs109894670	5	30690822	A	G	PRPH	-59.669	14.371	46.0878	2	46.72	0.217	1	-12.9274	0.783	97.5649	85.6021	408	418
MY	rs133373216	5	30934621	A	G	KMT2D	45.9818	13.3595	39.9706	1	24.494	0.467	2	-21.4549	0.533	78.612	81.7696	453	555
SCS	rs133373216	5	30934621	A	G	KMT2D	0.0345997	9.87305	22.2601	1	0.0184	0.467	2	-0.0162	0.533	0.0427514	24.4685	150	74
MY	rs110445443	5	30960699	A	G	KMT2D	46.1719	13.4709	40.6216	1	24.63	0.467	2	-21.5456	0.533	79.1346	83.4949	431	528
SCS	rs110445443	5	30960699	A	G	KMT2D	0.0340632	9.75869	21.7678	1	0.0182	0.467	2	-0.0159	0.533	0.0419871	23.8239	165	88
MY	rs136783724	5	31012277	A	G	WNT10B	-47.229	13.7178	42.0867	2	25.4465	0.461	1	-21.7724	0.539	79.6036	83.699	426	503
PY	rs29002736	5	31042656	A	G	ARF3	-1.07955	10.8	26.2269	2	0.361059	0.666	1	-0.716675	0.334	-1.92446	53.4437	570	286
SCS	rs29002736	5	31042656	A	G	ARF3	-0.0306758	8.31987	16.0534	2	0.0103	0.665	1	-0.0204	0.335	-0.0460509	25.4949	134	194
MY	ARS-BFGL-NGS-35577	5	31100369	A	G		-46.0568	13.4421	40.4522	2	24.5393	0.467	1	-21.5003	0.533	78.9454	83.1549	436	532
SCS	ARS-BFGL-NGS-35577	5	31100369	A	G		-0.0342266	9.80873	21.9826	2	0.0182	0.467	1	-0.016	0.533	0.0421994	24.0655	159	82
PY	rs29024154	5	32928151	A	G		1.14759	11.2	28.4989	1	0.793786	0.309	2	-0.354255	0.691	1.88905	49.2147	453	349
SCS	rs42695559	5	33200135	A	G	PCED1B	0.0340069	8.53799	16.8625	1	0.0249	0.268	2	-0.00912	0.732	0.0475385	23.3979	177	172
MY	rs42852055	5	34180584	A	G	SLC38A1	-52.8258	15.0702	50.5751	2	31.57	0.403	1	-21.2735	0.597	86.6125	95	339	354
PY	rs42852055	5	34180584	A	G	SLC38A1	-1.14759	11.8	31.2924	2	0.684924	0.403	1	-0.462664	0.597	1.92432	56.8861	356	239
SCS	rs42852055	5	34180584	A	G	SLC38A1	-0.0369874	10.3619	24.4279	2	0.0221	0.403	1	-0.0149	0.597	0.0460688	27.1427	107	63
MY	rs110768052	5	34205189	A	G		61.4806	17.689	69.2557	1	35.2441	0.427	2	-26.263	0.573	89.8162	104.796	276	207
FY	rs110768052	5	34205189	A	G		1.70551	13.1	38.2041	1	0.975223	0.427	2	-0.730283	0.573	49.9586	2.35468	319	541
PY	rs110768052	5	34205189	A	G		1.27913	13.3	39.4012	1	0.734819	0.427	2	-0.54431	0.573	1.83651	53.3098	202	288
MY	rs42910947	5	34859881	A	G		62.8512	17.2232	65.7167	1	42.5016	0.324	2	-20.3663	0.676	100.079	117.377	220	227
FY	rs42910947	5	34859881	A	G		1.73726	12.7	36.0429	1	1.1748	0.324	2	-0.562454	0.676	61.4202	2.75253	382	364
PY	rs42910947	5	34859881	A	G		1.2882	12.7	36.3979	1	0.870897	0.324	2	-0.417305	0.676	2.14939	65.699	239	162
SCS	rs42910947	5	34859881	A	G		0.0417659	11.2403	28.5817	1	0.0282	0.324	2	-0.0135	0.676	0.0518731	31.7696	59	28
SCS	rs109931365	5	34896625	A	G		0.0406343	8.7721	17.7538	1	0.00684	0.832	2	-0.0338	0.168	-0.0642127	30.9586	66	148
MY	rs134243232	5	34965958	A	G		54.7172	15.9079	56.2291	1	27.9866	0.489	2	-26.7619	0.511	84.0878	93.8861	347	294
PY	rs134243232	5	34965958	A	G		1.30181	13.6	41.6345	1	0.66678	0.489	2	-0.635029	0.511	2.04928	67.4559	179	151
MY	rs111013511	5	35076006	A	G	ANO6	-52.4677	15.1476	51.0851	2	30.3907	0.421	1	-22.0899	0.579	86.9699	99.1549	315	347
PY	rs111013511	5	35076006	A	G	ANO6	-1.31995	13.7	42.2676	2	0.76657	0.421	1	-0.557918	0.579	2.12122	71.3279	171	130
SCS	rs111013511	5	35076006	A	G	ANO6	-0.0330889	9.38246	20.1878	2	0.0192	0.421	1	-0.0139	0.579	0.0540466	38.284	34	110
MY	rs133034374	5	35702023	A	G	NELL2	54.5853	15.6021	54.1296	1	31.5246	0.423	2	-23.0878	0.577	86.0083	94.7696	343	314
FY	rs133034374	5	35702023	A	G	NELL2	1.71004	13	37.9914	1	0.988831	0.423	2	-0.721211	0.577	49.9208	2.37166	324	543
PY	rs133034374	5	35702023	A	G	NELL2	1.18388	12.2	33.5638	1	0.684924	0.423	2	-0.498951	0.577	1.86139	53.9208	301	279
MY	rs135108696	5	35874813	A	G	NELL2	60.8598	17.3974	67.0292	1	36.0152	0.408	2	-24.8568	0.592	96.5389	119.31	214	223
PY	rs135108696	5	35874813	A	G	NELL2	1.31542	13.6	41.2	1	0.780178	0.408	2	-0.535239	0.592	2.11312	69.3098	185	143
SCS	rs135108696	5	35874813	A	G	NELL2	0.0417509	11.7192	30.9857	1	0.0247	0.408	2	-0.017	0.592	0.0564635	40.8239	24	19
MY	rs134285435	5	36643676	A	G	LOC107131297	55.3396	15.9187	56.3036	1	28.1227	0.492	2	-27.2155	0.508	83.7508	91.4949	368	293
PY	rs134285435	5	36643676	A	C	LOC107131297	1.18388	12.3	34.0123	1	0.603277	0.492	2	-0.585134	0.508	1.80345	51.5686	293	309
SCS	rs29021717	5	37668761	A	G		-0.0312588	8.60818	17.1273	2	0.0203	0.349	1	-0.0109	0.651	0.0518044	32.5229	50	166
SCS	rs134991222	5	38790723	A	G	GXYLT1	-0.0455715	9.78172	21.8665	2	0.0377	0.172	1	-0.00784	0.828	0.0546935	22.7959	184	86
MY	rs109924552	5	40512359	A	G		47.5309	13.3885	40.1391	1	17.3726	0.634	2	-30.1185	0.366	-78.8996	76.7696	519	549
PY	rs109924552	5	40512359	A	G		1.13852	11.5	30.1024	1	0.415944	0.634	2	-0.721211	0.366	-1.96855	57.7959	393	229
MY	rs42611064	5	40969028	A	G		56.792	13.8863	43.1013	1	43.9531	0.226	2	-12.8367	0.774	88.714	73.5086	557	476
SCS	rs109091857	5	41453298	A	G	SLC2A13	0.0335778	9.54144	20.848	1	0.0159	0.526	2	-0.0177	0.474	-0.042357	23.7696	167	99
SCS	rs110853898	5	41476949	A	G	SLC2A13	0.034381	9.86499	22.2253	1	0.0169	0.507	2	-0.0174	0.493	-0.0446634	26.7959	110	75
PY	rs29010249	5	41521945	A	G	SLC2A13	-1.17027	11.6	30.6345	2	0.393264	0.664	1	-0.775642	0.336	-1.74593	44.4949	374	465
MY	rs42922175	5	41666974	A	G	C5H12orf40	-45.9965	13.3942	40.1726	2	24.4486	0.468	1	-21.5456	0.532	76.2987	77.4949	508	546
PY	rs42922175	5	41666974	A	G	C5H12orf40	-1.10223	11.6	30.1993	2	0.585134	0.468	1	-0.517095	0.532	1.91414	59	390	220
MY	Hapmap38299-BTA-26131	5	41818535	A	C		-46.0448	13.4003	40.2083	2	24.494	0.468	1	-21.5456	0.532	76.3763	77.5229	506	544
PY	Hapmap38299-BTA-26131	5	41818535	A	G		-1.10223	11.6	30.2503	2	0.585134	0.468	1	-0.517095	0.532	1.91559	58.9586	388	222
MY	rs133274089	5	42915670	A	G	PTPRR	50.8	14.665	47.9469	1	23.36	0.541	2	-27.4423	0.459	-80.5611	84.699	419	388
PY	rs133274089	5	42915670	A	G	PTPRR	1.32902	13.8	42.7696	1	0.612349	0.541	2	-0.716675	0.459	-2.10839	70.0269	166	136
FY	rs43440616	5	43034529	A	G	PTPRR	2.07745	12.5	34.9626	1	0.377389	0.818	2	-1.69643	0.182	53.7959	-3.13514	412	468
MY	rs43440584	5	43057923	A	G	PTPRR	-51.4183	14.5774	47.3904	2	19.5045	0.621	1	-31.9329	0.379	-91.3484	104.469	277	397
PY	rs43440584	5	43057923	A	G	PTPRR	-1.20202	12.3	34	2	0.458128	0.621	1	-0.748427	0.379	-2.19282	72.8239	294	123
SCS	rs43440584	5	43057923	A	G	PTPRR	-0.03152	8.77539	17.7665	2	0.012	0.621	1	-0.0196	0.379	-0.0504441	32.0362	55	147
MY	rs134123347	5	43082148	A	G	PTPRR	51.6478	14.9138	49.5528	1	29.4381	0.43	2	-22.1806	0.57	78.7132	80.9208	467	364
PY	rs134123347	5	43082148	A	G	PTPRR	1.30634	13.6	41.2798	1	0.743891	0.43	2	-0.562454	0.57	2.01869	64.2924	184	172
MY	rs134096273	5	43521090	A	G		46.5475	13.5391	41.0237	1	21.8631	0.53	2	-24.6754	0.47	-81.4697	88.0969	389	522
PY	rs134096273	5	43521090	A	G		1.17934	12.4	34.4908	1	0.553382	0.53	2	-0.625957	0.47	-2.08963	70.0044	279	137
MY	rs110873570	5	43565856	A	G		-51.4772	15.0522	50.4572	2	25.9455	0.496	1	-25.5372	0.504	86.8828	101.42	301	357
PY	rs110873570	5	43565856	A	G		-1.32449	14	43.5498	2	0.66678	0.496	1	-0.657708	0.504	2.26766	83.3665	162	86
SCS	rs110873570	5	43565856	A	G		-0.0298909	8.58417	17.0366	2	0.0151	0.496	1	-0.0148	0.504	0.0471089	30.0362	78	168
MY	BTB-01675520	5	43601120	C	G		-53.7361	14.4206	46.399	2	37.5121	0.302	1	-16.1932	0.698	86.7681	85.3468	411	412
PY	BTB-01675520	5	43601120	A	G		-1.21109	11.7	31.0429	2	0.848217	0.302	1	-0.365595	0.698	2.01872	56	361	256
MY	BTA-96545-no-rs	5	43739985	A	G		48.6606	14.0794	44.279	1	22.9064	0.529	2	-25.7187	0.471	-84.3296	93.2676	353	453
PY	BTA-96545-no-rs	5	43739985	A	G		1.21563	12.7	36.2351	1	0.571526	0.529	2	-0.644101	0.471	-2.1418	72.6778	243	125
MY	rs43432852	5	43940765	A	G	RAB3IP	49.3297	14.126	44.5654	1	28.9845	0.413	2	-20.3663	0.587	83.9218	90.4437	374	450
PY	rs43432852	5	43940765	A	G	RAB3IP	1.17027	12.1	32.9469	1	0.68946	0.413	2	-0.485343	0.587	2.03424	64.2924	316	173
MY	rs43431696	5	44009723	A	G	BEST3	-57.679	14.2795	45.5171	2	44.2706	0.232	1	-13.4263	0.768	92.0978	80.9586	466	431
PY	rs43431696	5	44009723	A	G	BEST3	-1.39706	12.5	34.9586	2	1.07048	0.232	1	-0.324772	0.768	2.16914	54.4318	261	270
MY	rs29003960	5	44187145	A	C	FRS2	-65.3718	17.8283	70.3316	2	43.9531	0.327	1	-21.4095	0.673	99.978	116.222	229	205
PY	rs29003960	5	44187145	A	G	FRS2	-1.56943	15.4	53.0851	2	1.05687	0.327	1	-0.512559	0.673	2.42887	82.9208	100	88
SCS	rs29003960	5	44187145	A	C	FRS2	-0.0367073	9.82871	22.0685	2	0.0247	0.327	1	-0.012	0.673	0.0487253	27.9208	101	79
MY	rs110926227	5	44851029	A	C		-48.6713	13.5835	41.2865	2	17.3272	0.644	1	-31.3432	0.356	-89.9854	97.7212	326	519
PY	rs110926227	5	44851029	A	G		-1.08408	10.9	26.9747	2	0.386007	0.644	1	-0.698532	0.356	-2.09822	64.3565	520	171
SCS	rs110926227	5	44851029	A	C		-0.0312742	8.57306	16.9946	2	0.0111	0.644	1	-0.0201	0.356	-0.0467668	26.6778	113	169
FY	rs109899231	5	67003530	A	G	PAH	-2.29064	14.7	48.1209	2	0.539774	0.764	1	-1.74633	0.236	58.6576	-3.04293	179	396
FY	rs109211842	5	67071583	A	C	ASCL1	-1.99127	14.3	45.4737	2	0.639565	0.68	1	-1.35624	0.32	73.0506	-3.04209	206	272
FY	rs109625036	5	68016213	A	G	GLT8D2	-1.95952	12.9	37.4522	2	0.494415	0.747	1	-1.4651	0.253	56.7696	-2.93903	343	424
FY	Hapmap41155-BTA-112870	5	68453443	A	G	CHST11	1.84612	12.3	34.0516	1	0.462664	0.749	2	-1.38346	0.251	52.1487	-2.77685	438	491
FY	rs111015473	5	69978115	A	G	CKAP4	3.56977	15.1	50.9872	1	0.297556	0.917	2	-3.2704	0.0833	63.8539	-4.8132	160	344
FY	rs41648942	5	70075232	A	G	POLR3B	2.47661	15.7	54.8761	1	0.54431	0.78	2	-1.9323	0.22	64.3665	-3.22822	136	337
DPR	rs41601800	5	70338965	C	G	RFX4	-0.774111	8.53193	16.8394	2	0.333	0.569	1	-0.441	0.431	-0.764014	13.2757	103	37
FY	rs110544574	5	70445471	A	G	RIC8B	4.672	15.1	50.9747	1	0.216817	0.954	2	-4.47242	0.0462	60.301	-6.15524	161	374
MY	rs109720916	5	70897603	A	G		52.9394	15.3627	52.5157	1	24.9929	0.528	2	-27.9413	0.472	-74.1346	73.7959	555	331
PY	rs109720916	5	70897603	A	G		1.22923	12.9	37.0964	1	0.580598	0.528	2	-0.648637	0.472	-1.66176	45.0555	229	450
DPR	rs109720916	5	70897603	A	G		-0.838586	9.37327	20.1494	2	0.439	0.476	1	-0.399	0.524	0.765191	14.0655	80	18
PY	rs109894310	5	70997483	A	G		-1.36078	14.2	45.1415	2	0.598741	0.561	1	-0.762035	0.439	-1.68353	45.8861	146	427
DPR	rs109894310	5	70997483	A	G		0.958013	10.7015	25.9933	1	0.533	0.444	2	-0.425	0.556	0.815822	15.7959	51	5
DPR	rs109218398	5	71144630	A	G	BTBD11	0.972382	9.71252	21.57	1	0.704	0.276	2	-0.268	0.724	0.888535	15.2218	57	11
DPR	rs136215870	5	71429197	A	G	BPIFC	-0.829417	8.2472	15.788	2	0.609	0.266	1	-0.221	0.734	0.758597	10.9208	200	46
DPR	rs109364543	5	71464877	A	G	FBXO7	-0.983579	8.67114	17.3662	2	0.797	0.189	1	-0.186	0.811	0.953936	13.3979	99	33
DPR	rs110166704	5	71475195	A	G	SYN3	0.775433	8.62702	17.1983	1	0.441	0.431	2	-0.334	0.569	0.698181	11.699	161	35
DPR	rs41648971	5	71526049	C	G	SYN3	0.721368	8.09241	15.2309	1	0.371	0.486	2	-0.351	0.514	0.715548	12.3468	126	53
DPR	rs110276524	5	71778071	A	G	SYN3	0.671353	7.12083	11.9683	1	0.224	0.667	2	-0.448	0.333	-0.711935	10.9586	198	156
FY	rs382642501	5	72023321	A	C		-1.85066	13.4	40.0721	2	0.585134	0.683	1	-1.26099	0.317	50.8861	-2.52372	289	522
FY	rs41648978	5	72044945	A	C		-1.87333	13.1	38.1959	2	0.521631	0.721	1	-1.3517	0.279	57.699	-2.79742	320	408
DPR	rs109154635	5	72547098	A	G	LARGE	-0.642106	7.10495	11.9183	2	0.364	0.433	1	-0.278	0.567	0.772432	13.9208	82	160
CCR	rs109154635	5	72547098	A	G	LARGE	-0.815967	6.84006	11.1001	2	0.459	0.437	1	-0.357	0.563	1.00135	13.5086	31	49
DPR	rs109331964	5	73214162	A	C		-0.676656	6.97306	11.5074	2	0.203	0.7	1	-0.474	0.3	-0.783706	12.3979	124	189
FY	rs136940661	5	74742281	A	G	LOC788286	-1.77354	12.1	32.7471	2	0.4672	0.737	1	-1.31088	0.263	51.7959	-2.71418	479	503
FY	rs109176587	5	74772384	A	G		1.77808	12.1	32.7645	1	0.4672	0.737	2	-1.31088	0.263	52.0088	-2.7205	477	497
FY	rs110803736	5	75227241	A	G		-1.80983	14	43.6615	2	0.816466	0.55	1	-0.993366	0.45	77.6383	-2.92435	226	246
CCR	rs110803736	5	75227241	A	G		0.732084	6.18939	9.21806	1	0.405	0.447	2	-0.327	0.553	0.884138	10.8239	73	104
DPR	rs109916112	5	75599879	A	G		0.636239	7.14374	12.0406	1	0.35	0.45	2	-0.286	0.55	0.718708	12.3768	125	145
DPR	rs109891832	5	75627333	A	G		-0.623769	6.9666	11.4874	2	0.351	0.438	1	-0.273	0.562	0.705727	11.8539	151	190
MY	rs473629710	5	75650678	A	G	NCF4	-46.1577	13.4373	40.4248	2	21.4549	0.535	1	-24.6754	0.465	-78.3	81.585	455	535
MY	rs110618422	5	75722589	A	G		45.9451	13.3803	40.091	1	21.3642	0.535	2	-24.5847	0.465	-78.412	81.8239	450	551
DPR	rs110355206	5	76091862	A	G	CYTH4	-0.703758	7.33999	12.6691	2	0.219	0.688	1	-0.484	0.312	-0.822233	13.8539	85	122
CCR	rs110355206	5	76091862	A	G	CYTH4	-0.731375	5.75027	8.04944	2	0.225	0.693	1	-0.507	0.307	-0.94674	10.699	77	200
FY	rs133485133	5	76369778	A	C		1.98673	14.7	48.2426	1	0.693996	0.652	2	-1.29727	0.348	72.7212	-2.95294	177	275
FY	rs137597415	5	77625146	A	G	FGD4	1.85066	13.6	41.4271	1	0.625957	0.661	2	-1.2247	0.339	54.3279	-2.56034	258	462
DPR	rs137597415	5	77625146	A	G	FGD4	-0.684882	7.2809	12.4781	2	0.453	0.338	1	-0.232	0.662	0.797837	13.6778	89	126
CCR	rs137597415	5	77625146	A	G	FGD4	-0.755119	6.09471	8.9592	2	0.497	0.341	1	-0.258	0.659	0.976956	11.9586	45	117
FY	rs108979033	5	78566150	A	G	AMN1	-1.71004	12.9	37.4535	2	1.05233	0.384	1	-0.657708	0.616	71.4815	2.86863	342	282
DPR	rs108979033	5	78566150	A	G	AMN1	0.6795	7.43803	12.9891	1	0.261	0.615	2	-0.418	0.385	-0.835036	15.699	53	111
CCR	rs108979033	5	78566150	A	G	AMN1	0.72339	5.98708	8.66952	1	0.276	0.618	2	-0.447	0.382	-0.902723	10.7959	75	143
FY	rs109118753	5	78604727	A	G	AMN1	1.85519	14.3	45.8729	1	1.02058	0.45	2	-0.834609	0.55	77.8239	2.92315	202	244
DPR	rs109118753	5	78604727	A	G	AMN1	-0.697103	7.78982	14.1716	2	0.315	0.548	1	-0.382	0.452	-0.931557	20.2596	29	76
CCR	rs109118753	5	78604727	A	G	AMN1	-0.748214	6.3362	9.62701	2	0.337	0.55	1	-0.412	0.45	-0.924345	11.7959	48	87
FY	rs110434138	5	80424421	A	G	TMTC1	-1.54221	11.7	30.9245	2	0.916256	0.404	1	-0.621421	0.596	56.6021	2.53512	541	426
CCR	rs110434138	5	80424421	A	G	TMTC1	0.712847	5.92304	8.49949	1	0.286	0.599	2	-0.427	0.401	-0.888833	10.585	82	156
FY	rs133695692	5	80464617	A	G	TMTC1	1.54221	11.6	30.6021	1	0.902648	0.414	2	-0.639565	0.586	54.8239	2.50601	551	453
CCR	rs110173919	5	80664902	A	T	FAR2	0.746762	6.00994	8.73061	1	0.256	0.657	2	-0.491	0.343	-0.866724	9.45593	135	136
FY	rs43702465	5	80872690	A	G		-2.94835	14.5	47.0851	2	0.336565	0.886	1	-2.61269	0.114	56.8239	-3.90711	189	421
DPR	rs137537595	5	81110576	A	G		-0.795536	7.61926	13.5916	2	0.599	0.247	1	-0.196	0.753	0.815378	11.6778	164	87
DPR	rs29023629	5	81342964	A	C		0.762995	8.06452	15.1316	1	0.25	0.673	2	-0.513	0.327	-0.794193	13.2076	105	54
FY	rs109407609	5	81500113	A	G		1.65107	12.5	35	1	1.04326	0.37	2	-0.612349	0.63	61.2366	2.67186	410	367
DPR	rs109407609	5	81500113	A	G		-0.736035	8.04098	15.0481	2	0.272	0.63	1	-0.464	0.37	-0.805117	14.4089	71	55
FY	rs109588170	5	82088727	A	G		-1.59664	12.2	33.4413	2	0.703068	0.558	1	-0.88904	0.442	51.5686	-2.39629	457	508
FY	rs41621984	5	82217101	A	G		-2.05024	15.8	55.3224	2	0.898112	0.562	1	-1.15212	0.438	93.1192	-3.22394	134	179
DPR	rs41621984	5	82217101	A	G		0.627007	6.97855	11.5243	1	0.354	0.435	2	-0.273	0.565	0.747463	13.1367	111	186
DPR	rs109131039	5	82513431	A	G	MRPS35	0.810541	8.35479	16.1812	1	0.244	0.699	2	-0.566	0.301	-0.853645	14.585	67	42
CCR	rs109131039	5	82513431	A	G	MRPS35	0.797803	6.19009	9.22	1	0.236	0.704	2	-0.562	0.296	-0.96882	10.9208	70	103
FY	rs41572869	5	82738732	A	G	PPFIBP1	1.92777	14.6	47.8069	1	1.15212	0.403	2	-0.775642	0.597	65.1367	2.71265	182	330
DPR	rs41572869	5	82738732	A	G	PPFIBP1	-0.845767	9.29635	19.8342	2	0.341	0.597	1	-0.505	0.403	-0.900486	18.4089	36	19
CCR	rs41572869	5	82738732	A	G	PPFIBP1	-0.882167	7.32646	12.6248	2	0.351	0.602	1	-0.531	0.398	-1.0573	14.7212	23	27
CCR	rs108982659	5	82760536	A	G		-0.724877	6.07936	8.91757	2	0.363	0.499	1	-0.362	0.501	0.859614	10.1308	100	122
FY	rs41599836	5	83402906	A	G	ITPR2	1.74179	13.2	39.1739	1	0.662244	0.619	2	-1.07955	0.381	81.0044	-3.0579	304	227
FPC	rs41599836	5	83402906	A	G	ITPR2	0.0126	19.2	#REF!	1	0.00481	0.619	2	-0.00781	0.381	-0.0224836	186.553	390	378
DPR	rs41591894	5	83547814	A	C	ITPR2	-0.696549	7.61838	13.5887	2	0.265	0.62	1	-0.432	0.38	-0.76395	13.3098	102	88
CCR	rs41591894	5	83547814	A	C	ITPR2	-0.732623	6.05752	8.85854	2	0.276	0.624	1	-0.457	0.376	-0.852971	9.72125	117	124
FY	rs43745960	5	83699791	A	G	ITPR2	-2.29518	17.6	68.71	2	1.00697	0.562	1	-1.29274	0.438	104.678	-3.41982	80	153
DPR	rs43745960	5	83699791	A	G	ITPR2	0.689867	7.65497	13.7121	1	0.389	0.436	2	-0.301	0.564	0.765173	13.7212	87	83
CCR	rs43745960	5	83699791	A	G	ITPR2	0.784403	6.58915	10.3531	1	0.44	0.439	2	-0.344	0.561	0.952544	12.3665	42	65
FY	rs41652649	5	83790390	A	G	ITPR2	2.35414	13.2	38.8539	1	0.358338	0.848	2	-1.9958	0.152	70.6778	-3.87811	312	287
FY	rs136050185	5	84318575	A	G	RASSF8	1.55582	12	32.5867	1	0.848217	0.457	2	-0.712139	0.543	49.0132	2.32583	485	570
FPC	rs43444760	5	84476821	A	G		0.0184	17.5	#REF!	1	0.0165	0.104	2	-0.00191	0.896	0.0318834	148.102	493	460
DPR	rs109268659	5	84523411	A	G		-0.764994	7.74492	14.0177	2	0.552	0.278	1	-0.213	0.722	0.828608	13.2518	104	79
FY	rs41635651	5	84742302	A	C	LMNTD1	1.99127	14.5	46.7212	1	0.639565	0.679	2	-1.3517	0.321	85.7959	-3.29408	193	206
FY	rs110744859	5	84844630	A	G	LMNTD1	1.82798	13.6	41.6038	1	1.17027	0.36	2	-0.657708	0.64	70.3979	2.8854	256	291
FY	rs133330655	5	84884123	A	G	LMNTD1	2.1591	15.1	50.8996	1	0.607813	0.72	2	-1.55582	0.28	79.2676	-3.27303	162	238
FY	rs136438158	5	84918971	A	G		-1.90962	14.1	44.2403	2	0.657708	0.656	1	-1.25191	0.344	69.1192	-2.89214	218	300
FY	rs110944449	5	84941287	A	G		1.8688	12.1	33.1445	1	1.44242	0.227	2	-0.423655	0.773	67.1739	3.22629	465	315
CCR	rs110944449	5	84941287	A	G		-0.909023	6.49699	10.0854	2	0.207	0.772	1	-0.702	0.228	-0.951573	9.02687	168	74
FY	rs41616137	5	84964936	A	G		-2.25435	14.3	45.8697	2	1.76901	0.214	1	-0.480808	0.786	98.5528	4.00683	203	168
FY	rs41652680	5	85242380	A	G	CASC1	-2.48115	15.9	55.9747	2	0.535239	0.784	1	-1.94591	0.216	95.4559	-3.93268	131	176
FPC	rs109625978	5	86502735	A	G	SOX5	0.0125	18.8	#REF!	1	0.00777	0.378	2	-0.00473	0.622	0.0207426	157.387	461	392
FPC	rs109647158	5	86753605	A	G	SOX5	0.0175	21.6	#REF!	1	0.0141	0.193	2	-0.00339	0.807	0.0315298	242.42	304	309
FPC	rs42614867	5	86881651	A	C	SOX5	0.0136	21	#REF!	1	0.00795	0.418	2	-0.0057	0.582	0.0221389	185.292	393	326
FPC	rs41665561	5	86997963	A	G	SOX5	-0.0236	27.4	#REF!	2	0.0197	0.166	1	-0.00392	0.834	0.0415686	371.796	197	187
FPC	Hapmap36729-SCAFFOLD106566_3245	5	87151998	A	G		-0.0182	23.3	#REF!	2	0.0142	0.219	1	-0.00398	0.781	0.0316607	263.119	281	261
FY	rs133407982	5	87232328	A	G		2.83495	19.2	81.0926	1	2.11827	0.253	2	-0.716675	0.747	201.456	5.43948	48	58
FPC	rs133407982	5	87232328	A	G		0.0193	26.1	#REF!	1	0.0144	0.253	2	-0.00488	0.747	0.0314648	289.097	256	204
FY	rs29012671	5	87293000	A	G		-1.50593	11.7	30.8697	2	0.716675	0.523	1	-0.784714	0.477	57.6383	-2.51609	545	409
FY	rs109593099	5	87389613	A	C		1.74179	13.3	39.4248	1	1.03873	0.404	2	-0.703068	0.596	83.5376	3.09	301	219
FY	rs42976400	5	87435508	A	G		-2.38589	17	64.1018	2	1.66468	0.302	1	-0.721211	0.698	165	4.6461	95	72
FPC	rs42976400	5	87435508	A	G		-0.0172	24.5	#REF!	2	0.012	0.302	1	-0.00519	0.698	0.0280167	257.051	293	242
FY	rs43350260	5	87569914	A	C		1.65561	12.8	36.767	1	0.739355	0.555	2	-0.916256	0.445	72.8539	-2.83783	362	274
FY	rs43440745	5	87880459	A	G		2.34507	14.1	44.4123	1	0.45087	0.808	2	-1.89148	0.192	52.2676	-3.08734	214	487
FY	rs43708406	5	88105584	A	G	C2CD5	-2.44486	13.4	40.4685	2	2.08652	0.147	1	-0.359245	0.853	85.8861	4.32271	279	205
DPR	rs43708406	5	88105584	A	G	C2CD5	0.995215	7.92485	14.6394	1	0.146	0.853	2	-0.849	0.147	-1.13483	15.3768	56	66
CCR	rs43708406	5	88105584	A	G	C2CD5	1.1151	6.67258	10.5985	1	0.161	0.856	2	-0.954	0.144	-1.28566	11.4089	55	59
FY	rs41652644	5	88188462	A	G	C2CD5	-3.93718	17.1	64.5086	2	0.334751	0.915	1	-3.60606	0.0849	79.8239	-5.29242	92	236
FY	rs42971522	5	88249394	A	G		4.10047	17	63.8729	1	0.315246	0.923	2	-3.78749	0.0768	84.8239	-5.71444	96	211
FY	rs137830740	5	88388051	A	G	ST8SIA1	-2.55372	19.3	82.383	2	0.957079	0.625	1	-1.59664	0.375	200.721	-4.86509	44	59
FPC	rs137830740	5	88388051	A	G	ST8SIA1	-0.022	33.4	#REF!	2	0.00827	0.625	1	-0.0138	0.375	-0.0375311	511.102	141	144
FY	rs110744833	5	88413354	A	G	ST8SIA1	-2.38589	17	63.6968	2	0.707604	0.704	1	-1.67829	0.296	163.585	-4.63771	99	74
FPC	rs110744833	5	88413354	A	G	ST8SIA1	-0.0205	29.2	#REF!	2	0.00606	0.704	1	-0.0144	0.296	-0.0383435	477.824	155	170
FY	rs41594003	5	88436433	A	G	ST8SIA1	-2.32693	17.7	69.4949	2	0.929864	0.6	1	-1.39706	0.4	142.036	-4.03293	77	94
FPC	rs41594003	5	88436433	A	G	ST8SIA1	-0.0155	23.7	#REF!	2	0.00621	0.6	1	-0.0093	0.4	-0.0272981	278.357	267	251
FPC	rs42717013	5	88626757	A	G		-0.0242	24.6	#REF!	2	0.0212	0.123	1	-0.00297	0.877	0.0410157	281.301	264	238
FPC	rs41615970	5	88659509	A	G		-0.0229	24.7	#REF!	2	0.0197	0.139	1	-0.00318	0.861	0.0388932	283.319	262	235
FY	rs42718234	5	88680972	A	G	ABCC9	-3.31122	21.2	98.8962	2	0.707604	0.786	1	-2.59908	0.214	194.357	-5.64414	34	60
FPC	rs42718234	5	88680972	A	G	ABCC9	-0.0171	22	#REF!	2	0.00366	0.786	1	-0.0135	0.214	-0.0318147	264.886	279	295
FY	rs42406616	5	88702470	A	G	ABCC9	-3.11618	20.5	92.3325	2	2.39497	0.231	1	-0.721211	0.769	202.208	5.58544	36	56
FPC	rs42406616	5	88702470	A	G	ABCC9	-0.0163	21.4	#REF!	2	0.0125	0.231	1	-0.00377	0.769	0.028698	229.229	316	315
CCR	rs42406616	5	88702470	A	G	ABCC9	0.815173	5.8797	8.38542	1	0.19	0.767	2	-0.625	0.233	-1.02189	10.5229	84	167
FY	rs42405458	5	88776643	A	G	ABCC9	2.60815	20.3	91.1694	1	1.32902	0.49	2	-1.27913	0.51	206.102	4.77333	38	53
FPC	rs42405458	5	88776643	A	G	ABCC9	0.0158	24.6	#REF!	1	0.00803	0.49	2	-0.00773	0.51	0.0280844	305.921	238	236
FY	rs136903701	5	88830128	A	C	ABCC9	2.30878	18	71.8416	1	1.10676	0.52	2	-1.19748	0.48	109.187	-3.47122	71	144
FY	rs109772503	5	88850154	A	C		-2.49022	19.2	81.0315	2	1.42881	0.427	1	-1.06141	0.573	141.585	3.97876	49	95
FPC	rs109772503	5	88850154	A	C		-0.0166	25.6	#REF!	2	0.0095	0.427	1	-0.00707	0.573	0.0268763	276.347	271	215
FY	rs109628799	5	88878999	A	G		-2.49476	18.5	75.6904	2	0.857289	0.656	1	-1.63747	0.344	107.215	-3.60294	62	148
FPC	rs109628799	5	88878999	A	G		-0.012	17.8	#REF!	2	0.00412	0.656	1	-0.00785	0.344	-0.0193506	132.62	570	440
MY	rs110092259	5	89065689	A	G	GYS2	57.1516	13.7688	42.3925	1	12.4284	0.783	2	-44.7242	0.217	-90.6866	75.0132	541	493
FPC	rs137466816	5	89333462	A	G	SLCO1B3	0.0114	17.5	#REF!	1	0.00688	0.399	2	-0.00457	0.601	0.0195809	143.824	512	458
FY	rs42396867	5	89425557	A	G		2.55826	13.8	42.7986	1	2.19539	0.141	2	-0.361513	0.859	87.1024	4.41238	237	202
DPR	rs42396867	5	89425557	A	G		-1.02622	8.03031	15.0103	2	0.145	0.859	1	-0.881	0.141	-1.06061	13.1675	107	56
FY	rs42394542	5	89512928	A	C	SLCO1C1	-2.26796	15	50.0501	2	1.72365	0.24	1	-0.54431	0.76	107.658	4.00738	165	147
FY	rs109439688	5	90160493	A	G		2.2226	14.7	48.4067	1	1.69643	0.238	2	-0.526167	0.762	126.854	4.37705	174	113
FPC	rs109439688	5	90160493	A	G		0.0125	16.6	#REF!	1	0.00955	0.237	2	-0.00298	0.763	0.0226471	145.745	500	505
FY	rs41584068	5	90408687	A	G		-2.13188	13.9	43.3958	2	0.485343	0.773	1	-1.64654	0.227	78.4949	-3.49476	228	242
FY	rs109630468	5	90445432	A	G		2.14095	13	37.6326	1	0.395079	0.816	2	-1.74633	0.184	73.5229	-3.65803	334	269
FY	rs110753663	5	90494811	A	G		1.95952	12.3	33.9914	1	0.395079	0.799	2	-1.56489	0.201	59.9208	-3.18785	439	383
FPC	rs110302643	5	90684739	A	C		0.0146	22.7	#REF!	1	0.00665	0.545	2	-0.00796	0.455	-0.0255156	252.357	296	275
FY	rs110966220	5	91097316	A	G	PLEKHA5	2.77598	19	79.8327	1	2.05024	0.262	2	-0.725747	0.738	174.42	4.98638	51	68
FPC	rs110966220	5	91097316	A	G	PLEKHA5	0.0231	31.7	#REF!	1	0.0171	0.262	2	-0.00604	0.738	0.0391478	459.699	160	152
FY	rs110432786	5	91118692	A	C	PLEKHA5	1.95045	12.2	33.3161	1	0.395079	0.797	2	-1.55582	0.203	51.6021	-2.94017	460	506
FPC	rs110432786	5	91118692	A	C	PLEKHA5	0.0178	22.3	#REF!	1	0.00362	0.797	2	-0.0142	0.203	-0.0319347	256.77	294	288
FY	rs137735153	5	91136990	A	G	PLEKHA5	-3.04814	22.7	112.78	2	1.07048	0.649	1	-1.97766	0.351	183.959	-4.70361	27	64
FPC	rs137735153	5	91136990	A	G	PLEKHA5	-0.0237	35.4	#REF!	2	0.00835	0.649	1	-0.0154	0.351	-0.0415984	614.959	123	135
FY	rs41611296	5	91262694	A	G	PLEKHA5	-2.36321	13.2	39.0004	2	2.00488	0.152	1	-0.358338	0.848	75.2291	3.99941	307	260
FPC	rs41611296	5	91262694	A	G	PLEKHA5	-0.0283	31.7	#REF!	2	0.024	0.152	1	-0.00429	0.848	0.0507426	512.796	140	154
FPC	rs29018508	5	91320953	A	C		-0.0176	18.3	#REF!	2	0.00226	0.872	1	-0.0153	0.128	-0.0305093	162.678	442	418
FPC	rs109203423	5	91391257	A	G		0.0112	17.4	#REF!	1	0.00511	0.543	2	-0.00607	0.457	-0.0186049	134.796	553	466
FY	rs41611289	5	91494429	A	G		1.82344	13.9	43.3179	1	0.752963	0.586	2	-1.07048	0.414	74.1249	-2.87889	230	267
FY	rs109258879	5	91553607	A	G		-2.61723	17	63.7825	2	2.03209	0.224	1	-0.585134	0.776	145.553	4.79057	97	93
DPR	rs109258879	5	91553607	A	G		0.770301	7.21923	12.2804	1	0.172	0.777	2	-0.598	0.223	-0.93427	14.4949	69	134
FY	rs41618799	5	91631114	A	G		3.13886	22.3	109.642	1	0.938935	0.701	2	-2.19992	0.299	202.658	-5.16519	29	55
FPC	rs41618799	5	91631114	A	G		0.0178	25.3	#REF!	1	0.00532	0.701	2	-0.0125	0.299	-0.03316	357.886	207	219
FY	rs110068335	5	91829138	A	G		2.44486	18.7	77.4935	1	1.44242	0.41	2	-1.00244	0.59	173.824	4.45785	60	69
FPC	rs110068335	5	91829138	A	G		0.0194	29.9	#REF!	1	0.0115	0.41	2	-0.00797	0.59	0.0347823	452.509	161	166
FPC	rs135532669	5	91850208	A	C	PIK3C2G	-0.0158	21.8	#REF!	2	0.0114	0.281	1	-0.00444	0.719	0.0290254	258.509	290	303
FY	rs41575674	5	92115327	A	G	PIK3C2G	1.70097	11.6	30.2007	1	0.436809	0.743	2	-1.26552	0.257	64.6576	-3.04347	569	335
FPC	rs41575674	5	92115327	A	G	PIK3C2G	0.0154	21	#REF!	1	0.00396	0.743	2	-0.0115	0.257	-0.0263695	205.886	349	324
FPC	rs29019412	5	92167965	A	G	PIK3C2G	-0.0196	22.8	#REF!	2	0.0163	0.166	1	-0.00325	0.834	0.0348495	261.187	283	271
FY	rs29027239	5	92191685	A	G	PIK3C2G	-1.78715	13.9	43.0164	2	0.78925	0.557	1	-0.997902	0.443	96.3665	-3.26538	234	174
FPC	rs29027239	5	92191685	A	G	PIK3C2G	-0.0162	25.1	#REF!	2	0.00716	0.557	1	-0.00902	0.443	-0.0268524	277.602	269	221
FY	rs110583614	5	92219199	A	G	PIK3C2G	2.81227	17.8	69.8729	1	0.58967	0.791	2	-2.2226	0.209	136.319	-4.76208	75	102
FPC	rs110583614	5	92219199	A	G	PIK3C2G	0.0236	29.9	#REF!	1	0.00494	0.791	2	-0.0187	0.209	-0.0409047	429.26	173	165
FY	rs137679477	5	92241515	A	G	PIK3C2G	2.32239	16.8	62.7878	1	1.55582	0.33	2	-0.76657	0.67	121.229	3.9105	102	122
FPC	rs137679477	5	92241515	A	G	PIK3C2G	0.0116	16.8	#REF!	1	0.00776	0.33	2	-0.00382	0.67	0.0204756	142.62	518	498
FY	rs109344721	5	92283403	A	G	PIK3C2G	2.59908	17	63.7375	1	0.594206	0.772	2	-2.00488	0.228	127.509	-4.47266	98	111
FPC	rs109344721	5	92283403	A	G	PIK3C2G	0.0201	26.2	#REF!	1	0.00458	0.772	2	-0.0155	0.228	-0.0324802	287.276	258	202
FPC	rs136018230	5	92460395	A	G	PIK3C2G	0.0149	22.8	#REF!	1	0.00889	0.403	2	-0.006	0.597	0.0240851	215.538	333	272
FPC	rs134856239	5	92497152	A	G	PIK3C2G	-0.0104	16.2	#REF!	2	0.00552	0.47	1	-0.00491	0.53	0.0191324	141.854	524	530
FY	rs29014060	5	92722874	A	G		1.73726	13	37.752	1	0.616885	0.645	2	-1.12037	0.355	98.6778	-3.43317	332	167
FPC	rs29014060	5	92722874	A	G		0.014	20.9	#REF!	1	0.00496	0.645	2	-0.00901	0.355	-0.0260535	242.301	305	327
FY	rs136021260	5	92747705	A	C		1.74179	12.8	37.0146	1	0.616885	0.646	2	-1.12491	0.354	98.2518	-3.46592	356	169
FPC	rs136021260	5	92747705	A	C		0.0143	21.1	#REF!	1	0.00505	0.646	2	-0.00922	0.354	-0.0264342	243.678	302	322
FY	rs110219496	5	92778823	A	G		2.75784	17.8	69.8477	1	0.616885	0.775	2	-2.13642	0.225	146.77	-4.86967	76	92
FPC	rs110219496	5	92778823	A	G		0.0174	22.5	#REF!	1	0.00391	0.775	2	-0.0135	0.225	-0.0325995	281.42	263	284
FY	rs137176041	5	93289787	A	G		2.37682	17.8	70.1568	1	1.50593	0.368	2	-0.875433	0.632	141.036	4.08589	73	97
FPC	rs137176041	5	93289787	A	G		0.0246	36.9	#REF!	1	0.0155	0.368	2	-0.00904	0.632	0.0427332	657.77	117	124
MY	rs133872850	5	93489775	A	G		-63.3296	14.1557	44.7496	2	11.3852	0.82	1	-52.1631	0.18	-99.587	78.4089	497	447
FY	rs133872850	5	93489775	A	G		2.73062	16.2	58.5498	1	2.23621	0.18	2	-0.489879	0.82	160.854	5.47064	119	77
FPC	rs133872850	5	93489775	A	G		0.0375	44.8	434.772	1	0.0307	0.18	2	-0.00673	0.82	0.0648748	964.854	88	91
FY	rs110579160	5	93537860	A	G		1.90509	13	38.1851	1	0.517095	0.729	2	-1.38799	0.271	66.4685	-3.0492	321	321
FPC	rs110579160	5	93537860	A	G		0.0168	23.1	#REF!	1	0.00455	0.729	2	-0.0123	0.271	-0.0289692	254.292	295	264
MY	rs110094195	5	93650463	A	G		-59.5377	16.4264	59.8794	2	20.5477	0.655	1	-38.9636	0.345	-97.4121	115.229	236	260
PY	rs110094195	5	93650463	A	G		-1.20655	12	32.3536	2	0.416397	0.655	1	-0.78925	0.345	-1.89383	53.0506	328	291
FPC	rs110094195	5	93650463	A	G		0.0235	34.6	#REF!	1	0.0154	0.345	2	-0.00811	0.655	0.0428385	649.959	118	139
FY	rs110449610	5	93920010	A	G		-2.22714	15.8	55.7852	2	1.56036	0.299	1	-0.66678	0.701	101.301	3.62896	132	160
FPC	rs110449610	5	93920010	A	G		-0.0127	18.1	#REF!	2	0.00889	0.299	1	-0.0038	0.701	0.0212881	149.215	486	425
FY	rs110825637	5	93995487	A	C	MGST1 (d)	3.37472	26.3	151.192	1	1.75994	0.479	2	-1.61479	0.521	294.187	5.7046	12	37
FPC	rs110825637	5	93995487	A	C		0.0294	46	458.027	1	0.0153	0.479	2	-0.0141	0.521	0.0532732	1098.35	76	85
FY	rs109926586	5	94015986	A	C		4.28191	17	64.3778	1	0.300731	0.93	2	-3.98254	0.0702	85.7696	-5.98705	93	207
FY	rs135709356	5	94083270	A	G	SLC15A5	2.02302	15.8	55.2328	1	1.02058	0.496	2	-1.00244	0.504	79.2007	2.94524	135	239
FPC	rs135709356	5	94083270	A	G	SLC15A5	0.0147	22.9	#REF!	1	0.0074	0.496	2	-0.00727	0.504	0.0236286	216.854	332	269
FPC	rs109951734	5	94108037	A	G	SLC15A5	-0.0176	27.4	#REF!	2	0.00919	0.478	1	-0.00842	0.522	0.0338487	445.284	166	188
FPC	rs110046751	5	94166889	A	C		0.0141	22	#REF!	1	0.0067	0.525	2	-0.00741	0.475	-0.0258968	260.886	284	296
FY	rs133726940	5	94193668	A	G		-2.17271	15.3	52.06	2	0.625957	0.712	1	-1.54675	0.288	114.585	-3.90715	154	135
FPC	rs133726940	5	94193668	A	G		-0.0123	17.4	#REF!	2	0.00355	0.712	1	-0.00876	0.288	-0.0220158	155.886	464	465
FY	rs135942109	5	94430993	A	C	DERA	-2.17724	16.9	63.5072	2	0.988831	0.546	1	-1.18841	0.454	114.886	-3.5697	101	131
FPC	rs135942109	5	94430993	A	C	DERA	-0.0181	28.2	#REF!	2	0.00821	0.546	1	-0.00988	0.454	-0.0312651	375.699	194	179
FPC	rs41591925	5	94473586	A	G		0.019	21.9	#REF!	1	0.00312	0.836	2	-0.0159	0.164	-0.0326477	228.62	318	298
FPC	rs41591924	5	94496854	A	G		0.0115	17.2	#REF!	1	0.00719	0.373	2	-0.00427	0.627	0.0203334	152.538	474	476
FPC	rs109011235	5	94511798	A	G		0.0131	19.2	#REF!	1	0.00837	0.359	2	-0.00469	0.641	0.0216975	166.398	437	379
FPC	rs109123375	5	94562606	A	G	EPS8	0.0208	30.2	#REF!	1	0.0142	0.317	2	-0.00658	0.683	0.0364434	446.215	165	164
MY	rs41653558	5	94597691	A	G	EPS8	-92.1724	14.0516	44.1085	2	6.75852	0.927	1	-85.2753	0.0734	-165.729	99.9208	310	456
FY	rs41653558	5	94597691	A	G	EPS8	3.38833	13.8	42.2899	1	3.13886	0.0734	2	-0.248568	0.927	90.5229	6.02175	245	190
FPC	rs41653558	5	94597691	A	G	EPS8	0.0501	40.9	363.318	1	0.0465	0.0734	2	-0.00368	0.927	0.0863746	789.886	103	107
PPC	rs41653558	5	94597691	A	G	EPS8	0.0104	22.2	108.114	1	0.00962	0.0734	2	-0.000762	0.927	0.0180326	237.328	564	480
FY	rs133114040	5	94622206	A	G	EPS8	3.42462	17.6	68.3325	1	2.99824	0.125	2	-0.427737	0.875	147.745	6.07305	81	91
FPC	rs133114040	5	94622206	A	G	EPS8	0.0402	41.4	372.126	1	0.0352	0.125	2	-0.00502	0.875	0.0679262	788.143	104	103
FY	rs29016908	5	94645698	A	G	EPS8	2.37229	13.5	41.0057	1	1.99127	0.161	2	-0.381924	0.839	99.1675	4.46625	266	166
FPC	rs29016908	5	94645698	A	G	EPS8	0.034	38.9	329.128	1	0.0285	0.161	2	-0.00547	0.839	0.0550829	640.77	121	116
FPC	rs137677568	5	94730102	A	G	EPS8	-0.0131	19.9	#REF!	2	0.00793	0.395	1	-0.00518	0.605	0.0243322	222	321	354
FY	rs110031877	5	94774194	A	G	PTPRO	-2.89392	14.9	49.7235	2	2.52651	0.126	1	-0.365595	0.874	111.244	5.23858	167	139
FPC	rs110031877	5	94774194	A	G	PTPRO	-0.021	21.8	#REF!	2	0.0184	0.126	1	-0.00266	0.874	0.0400791	277.854	268	305
MY	Hapmap49734-BTA-74577	5	94953493	A	G	PTPRO	91.9749	13.9819	43.6819	1	6.71316	0.927	2	-85.2753	0.0731	-165.239	98.8239	316	459
FY	Hapmap49734-BTA-74577	5	94953493	A	G	PTPRO	-3.40648	13.8	42.5272	2	3.157	0.0731	1	-0.249022	0.927	90.9586	6.05273	241	187
FPC	Hapmap49734-BTA-74577	5	94953493	A	G	PTPRO	-0.0502	40.8	361.569	2	0.0466	0.0731	1	-0.00367	0.927	0.0864568	787.187	105	108
PPC	Hapmap49734-BTA-74577	5	94953493	A	G	PTPRO	-0.0104	22.2	108.143	2	0.00966	0.0731	1	-0.000761	0.927	0.0180808	237.328	565	479
FPC	rs110329281	5	95127795	A	G	RERG	0.0136	17.9	#REF!	1	0.00312	0.77	2	-0.0105	0.23	-0.0296694	243.125	303	438
FY	rs109901737	5	95149822	A	G	RERG	2.72609	13.4	40.4271	1	2.42218	0.113	2	-0.307989	0.887	87.1675	4.85507	282	201
FPC	rs109901737	5	95149822	A	G	RERG	0.0183	18.1	#REF!	1	0.0163	0.113	2	-0.00207	0.887	0.0320349	162.018	446	426
FY	rs109272732	5	95176510	A	C	RERG	-2.85763	15.9	56.384	2	2.42218	0.153	1	-0.435902	0.847	102.432	4.63712	128	158
FPC	rs109272732	5	95176510	A	C	RERG	-0.0221	24.6	#REF!	2	0.0187	0.153	1	-0.00336	0.847	0.0393619	314.456	233	237
FPC	rs41256890	5	95459836	A	G	MGP	0.0134	20.9	#REF!	1	0.00613	0.543	2	-0.00728	0.457	-0.0221896	192.237	372	330
FPC	rs29010255	5	95516387	A	G	SMCO3	0.0158	18.2	#REF!	1	0.00256	0.838	2	-0.0132	0.162	-0.0279759	167.108	434	424
FY	rs109579610	5	95554037	A	G		1.89148	14.6	47.2218	1	0.802858	0.575	2	-1.08862	0.425	72.4559	-2.8424	187	279
FPC	rs109579610	5	95554037	A	G		0.0172	26.5	#REF!	1	0.00732	0.575	2	-0.0099	0.425	-0.0296691	334.62	217	199
FPC	rs136968858	5	95623818	A	G	GUCY2C	-0.0133	19.9	#REF!	2	0.00477	0.641	1	-0.00852	0.359	-0.0208657	156.377	463	355
FY	rs137362611	5	95680836	A	G		-2.2861	16.8	62.6234	2	0.76657	0.665	1	-1.51953	0.335	76.0555	-3.05073	103	256
FPC	rs137362611	5	95680836	A	G		-0.0147	21.6	#REF!	2	0.00493	0.665	1	-0.00977	0.335	-0.0231011	185.62	392	310
FPC	rs134232098	5	96063150	A	G		-0.0121	18	#REF!	2	0.00426	0.648	1	-0.00783	0.352	-0.0234385	195.678	368	433
FY	rs135307307	5	96138908	A	C		-2.92113	15.7	54.762	2	2.5129	0.14	1	-0.408233	0.86	125.108	5.3151	137	115
FPC	rs135307307	5	96138908	A	C		-0.0197	21.2	#REF!	2	0.017	0.14	1	-0.00276	0.86	0.0339068	217.824	330	319
FY	rs29020657	5	96266781	A	G	GRIN2B	1.81437	12.8	36.8297	1	1.27913	0.294	2	-0.530703	0.706	78.9586	3.21651	359	241
FPC	rs29020657	5	96266781	A	G	GRIN2B	0.0176	25	#REF!	1	0.0124	0.294	2	-0.00518	0.706	0.0321285	334.444	218	226
FY	rs109533558	5	96581874	A	G	GRIN2B	-1.65107	11.8	31.4401	2	1.1612	0.298	1	-0.494415	0.702	59.8861	2.78652	531	384
FPC	rs109533558	5	96581874	A	G	GRIN2B	-0.0157	22.5	#REF!	2	0.011	0.298	1	-0.00468	0.702	0.028944	273.208	273	282
FY	rs109793412	5	96710090	A	G	GRIN2B	-2.05024	15.7	54.5834	2	1.14305	0.442	1	-0.907184	0.558	90.8861	3.20448	139	188
FY	rs110517728	5	96905414	A	C		2.82588	12.7	36.2381	1	2.56279	0.0941	2	-0.266259	0.906	77.6383	4.95336	378	247
FPC	rs110517728	5	96905414	A	C		0.0248	22.3	#REF!	1	0.0225	0.0941	2	-0.00234	0.906	0.0440482	260.824	285	287
FY	rs137083170	5	96926968	A	G		1.97766	12.2	33.2534	1	1.58304	0.199	2	-0.392811	0.801	90.0862	3.93967	462	192
FPC	rs137083170	5	96926968	A	G		0.0263	32.4	#REF!	1	0.0211	0.199	2	-0.00523	0.801	0.0444946	487.921	152	147
FPC	rs41602751	5	97011384	C	G		0.0133	20.4	#REF!	1	0.00591	0.557	2	-0.00742	0.443	-0.0267785	272.066	274	337
FY	rs134974777	5	97035765	A	G		-2.14095	15.2	51.5638	2	1.44696	0.324	1	-0.693996	0.676	102.585	3.6522	158	156
FPC	rs134974777	5	97035765	A	G		-0.0162	23	#REF!	2	0.0109	0.324	1	-0.00524	0.676	0.0295495	286.237	260	267
FY	rs109857075	5	97069860	A	G		1.97766	15.2	51.2457	1	1.08862	0.45	2	-0.88904	0.55	92.8861	3.21448	159	180
FPC	rs109857075	5	97069860	A	G		0.0138	21.3	#REF!	1	0.00761	0.45	2	-0.00623	0.55	0.0267666	274.229	272	317
FY	rs133754789	5	97092842	A	C	EMP1	-2.26796	16	56.9208	2	1.55128	0.316	1	-0.716675	0.684	106	3.7408	126	149
FPC	rs133754789	5	97092842	A	C	EMP1	-0.0165	23.4	#REF!	2	0.0113	0.316	1	-0.00523	0.684	0.0299636	289.921	255	259
FY	rs110064587	5	97115280	A	C		2.40404	18.5	75.9747	1	1.24738	0.481	2	-1.15666	0.519	134.745	3.85559	61	103
FPC	rs110064587	5	97115280	A	C		0.0193	29.9	#REF!	1	0.01	0.481	2	-0.00929	0.519	0.0362139	506.959	145	167
FY	rs134849570	5	97166662	A	G		-1.85066	12.9	37.3098	2	1.32449	0.284	1	-0.526167	0.716	73.3872	3.15628	350	270
FPC	rs134849570	5	97166662	A	G		-0.0212	29.6	#REF!	2	0.0152	0.284	1	-0.00601	0.716	0.0385187	462.824	159	169
FPC	rs134532698	5	97208454	A	G		-0.011	16.3	#REF!	2	0.00697	0.365	1	-0.004	0.635	0.0211237	159.959	453	528
FY	rs137509383	5	97228746	A	G		-2.49929	18.5	75.51	2	1.60572	0.357	1	-0.88904	0.643	167.357	4.50298	63	70
FPC	rs137509383	5	97228746	A	G		-0.02	29.7	#REF!	2	0.0129	0.357	1	-0.00714	0.643	0.0364222	468	158	168
FPC	ARS-BFGL-NGS-29517	5	97245062	A	G	GSG1	0.0203	19.8	#REF!	1	0.018	0.115	2	-0.00233	0.885	0.0315655	155.137	467	356
FPC	rs132894985	5	97661147	A	G	CREBL2	0.0153	21.4	#REF!	1	0.011	0.282	2	-0.00431	0.718	0.0255615	202.77	353	314
FPC	rs41257360	5	97948752	A	G	MANSC1	-0.013	17.7	#REF!	2	0.00344	0.735	1	-0.00952	0.265	-0.0243219	178.721	408	445
FPC	UA-IFASA-8685	5	98106169	A	G	LRP6	0.0118	17.3	#REF!	1	0.00417	0.647	2	-0.00763	0.353	-0.0213257	158.237	459	470
FPC	rs41592954	5	98107528	A	G	LRP6	0.0155	18.4	#REF!	1	0.0127	0.18	2	-0.00279	0.82	0.0280673	178.215	409	411
FPC	rs109738710	5	98144559	A	G	LRP6	0.0131	19.6	#REF!	1	0.00559	0.572	2	-0.00748	0.428	-0.0258663	245.041	300	366
FY	rs109275376	5	98182993	A	G		1.88694	14.4	46.2774	1	0.81193	0.57	2	-1.07501	0.43	84.8239	-3.08957	198	212
FPC	rs109275376	5	98182993	A	G		0.0171	26.1	#REF!	1	0.00733	0.57	2	-0.00973	0.43	-0.0338462	432.056	172	205
FY	rs135484959	5	98211001	A	G	BCL2L14	-2.52651	18.4	75.0259	2	1.68283	0.335	1	-0.848217	0.665	123.886	3.92592	65	117
FPC	rs135484959	5	98211001	A	G	BCL2L14	-0.0214	31.2	#REF!	2	0.0142	0.335	1	-0.00715	0.665	0.0375642	483.367	154	158
FY	rs134114188	5	98231140	A	C		-2.05931	15.6	54.4425	2	0.848217	0.589	1	-1.21563	0.411	90	-3.20392	140	193
FPC	rs134114188	5	98231140	A	C		-0.0172	26.1	#REF!	2	0.00705	0.589	1	-0.0101	0.411	-0.0331765	409.959	181	206
FY	rs109755515	5	98293768	A	G		-3.48812	12.5	34.9914	2	0.196859	0.944	1	-3.29308	0.0564	71.4437	-6.08208	411	283
FPC	rs41565451	5	98465145	A	G	ETV6	-0.0164	18.4	#REF!	2	0.0139	0.155	1	-0.00255	0.845	0.0272233	150.62	481	412
FPC	rs730662038	5	98579869	A	G		0.0135	19.2	#REF!	1	0.00934	0.307	2	-0.00413	0.693	0.0255624	214.553	334	377
FPC	Hapmap59520-rs29021624	5	98670319	A	G		0.0127	17.3	#REF!	1	0.00338	0.734	2	-0.00931	0.266	-0.0239015	171.824	425	472
FPC	rs109936890	5	98753414	A	G		-0.0236	23.6	#REF!	2	0.0209	0.116	1	-0.00275	0.884	0.0404661	258.018	292	253
FPC	rs136350466	5	98876217	A	G		-0.0139	17	#REF!	2	0.0112	0.195	1	-0.00271	0.805	0.0236619	137	545	488
FPC	rs109723965	5	99384838	A	G		-0.0196	21.7	#REF!	2	0.0167	0.151	1	-0.00296	0.849	0.0316768	199.553	360	308
FY	rs43440698	5	100188524	A	G	LOC100848575	2.53104	19	79.7878	1	1.06594	0.579	2	-1.4651	0.421	110	-3.59574	52	142
FPC	rs43440698	5	100188524	A	G	LOC100848575	0.0169	25.4	#REF!	1	0.00709	0.579	2	-0.00976	0.421	-0.031577	361.42	205	218
FY	rs41592948	5	100206147	A	G	GABARAPL1	-1.67829	13.1	38.2381	2	0.898112	0.466	1	-0.784714	0.534	49.4559	2.31201	318	558
FPC	rs41592948	5	100206147	A	G	GABARAPL1	-0.014	21.9	#REF!	2	0.00749	0.466	1	-0.00654	0.534	0.0250224	244.201	301	301
FPC	rs133194409	5	100518489	A	G	CLEC2B	0.0164	19.9	#REF!	1	0.0132	0.191	2	-0.00313	0.809	0.0280487	188.469	387	352
FY	rs110917829	5	100800335	A	C		1.8189	13.8	42.6946	1	0.725747	0.601	2	-1.09316	0.399	54.0223	-2.47075	240	465
FPC	rs41618337	5	100826813	A	C		0.0242	18.8	#REF!	1	0.0226	0.0667	2	-0.00161	0.933	0.0398471	154.509	470	396
FY	rs41633024	5	100887354	A	G		2.28157	17.2	65.3516	1	1.41974	0.377	2	-0.861825	0.623	102.509	3.45386	90	157
FY	rs110793419	5	100922271	A	C		2.26342	17.4	67.1267	1	1.2882	0.432	2	-0.979759	0.568	115.658	3.59579	85	130
FPC	rs110793419	5	100922271	A	C		0.0143	22.1	#REF!	1	0.00815	0.432	2	-0.0062	0.568	0.0279508	298.237	243	293
FY	rs41654473	5	101271357	A	G		2.26342	17.5	67.9469	1	0.975223	0.57	2	-1.2882	0.43	92.1192	-3.20378	82	181
FPC	rs41654473	5	101271357	A	G		0.0131	20.3	#REF!	1	0.00562	0.57	2	-0.00744	0.43	-0.0232216	206.398	346	341
FY	rs109721060	5	101395566	A	G		2.70341	12	32.4473	1	2.463	0.0896	2	-0.242218	0.91	60.7447	4.49815	491	371
FY	rs109175805	5	101518663	A	G	A2ML1	-1.64654	11.6	30.3028	2	1.17934	0.286	1	-0.471736	0.714	50.8239	2.59656	562	525
FPC	rs109175805	5	101518663	A	G	A2ML1	-0.014	19.7	#REF!	2	0.01	0.286	1	-0.004	0.714	0.0223176	158.854	455	361
FY	rs41622168	5	102084969	A	G	CLEC4A	-2.03663	15.6	54.3363	2	1.17027	0.425	1	-0.866361	0.575	80.2441	2.99898	141	232
FY	rs109231323	5	102288022	A	G	LOC101908561	-2.38136	17.9	71.1355	2	1.4016	0.412	1	-0.979759	0.588	114.699	3.65001	72	134
FPC	rs109231323	5	102288022	A	G	LOC101908561	-0.012	18	#REF!	2	0.00703	0.412	1	-0.00493	0.588	0.0243587	218.367	328	432
FY	rs43145699	5	103193315	A	G	WC1	3.53802	16.1	57.4365	1	0.331576	0.906	2	-3.20236	0.0937	91.7212	-5.44388	124	183
FPC	rs43145699	5	103193315	A	G	WC1	0.0219	20	#REF!	1	0.00206	0.906	2	-0.0199	0.0937	-0.036134	172.538	424	350
FPC	rs137002836	5	103742102	A	G	C1R	0.0234	18.9	#REF!	1	0.0217	0.0726	2	-0.0017	0.927	0.0399676	167.056	435	388
FY	rs110798627	5	105018618	A	G	ANO2	3.46998	12.4	34.5129	1	0.195045	0.944	2	-3.27493	0.0563	56.1675	-5.38754	427	430
MY	rs137654572	5	105459341	A	G		70.8015	17.9482	71.2652	1	18.053	0.745	2	-52.6167	0.255	-107.361	116.444	226	201
PY	rs137654572	5	105459341	A	G		1.7554	16	57.1798	1	0.448149	0.745	2	-1.30634	0.255	-2.71358	89.8239	88	76
FY	rs110175479	5	105695909	A	G		-2.20446	13.4	40.2366	2	0.421387	0.809	1	-1.78262	0.191	59.0555	-3.24173	286	395
PY	rs110175479	5	105695909	A	G		-1.41974	11.7	30.8996	2	0.271702	0.809	1	-1.14759	0.191	-2.26439	50.7447	365	319
MY	Hapmap47397-BTA-74925	5	105744830	A	G	KCNA6	66.3684	17.7108	69.4237	1	19.958	0.699	2	-46.2664	0.301	-96.8333	102.745	289	206
PY	Hapmap47397-BTA-74925	5	105744830	A	G	KCNA6	1.7554	16.9	63.3401	1	0.530703	0.699	2	-1.22923	0.301	-2.63659	91.7959	70	73
MY	rs41655450	5	105769374	A	G		-70.8077	18.4126	74.9393	2	19.0055	0.731	1	-51.7095	0.269	-101.081	107	264	184
PY	rs41655450	5	105769374	A	G		-1.80076	16.9	63.2197	2	0.485343	0.731	1	-1.31542	0.269	-2.66924	90	71	75
MY	rs110000229	5	105804923	A	G	GALNT8	68.4471	18.643	76.7959	1	21.7724	0.682	2	-46.72	0.318	-101.569	117.538	218	173
PY	rs110000229	5	105804923	A	G	GALNT8	1.80076	17.7	69.2284	1	0.571526	0.682	2	-1.22923	0.318	-2.72429	101.959	60	61
MY	rs41257416	5	105870613	A	C	NDUFA9	-74.2306	19.6213	84.9355	2	21.0013	0.717	1	-53.0703	0.283	-103.797	116.481	225	145
PY	rs41257416	5	105870613	A	C	NDUFA9	-1.91869	18.3	74.082	2	0.54431	0.717	1	-1.37892	0.283	-2.79219	101.602	55	62
FY	rs109969273	5	106156728	A	G		2.5129	15.1	50.5058	1	0.462664	0.817	2	-2.05477	0.183	72.699	-3.6622	164	276
PY	rs109969273	5	106156728	A	G		1.50139	12.2	33.3585	1	0.27533	0.817	2	-1.2247	0.183	-2.27378	49.5686	310	337
FY	rs110702021	5	106296860	A	G	LOC104972567	-1.87333	12	32.5575	2	1.47417	0.214	1	-0.401883	0.786	69.2596	3.34707	486	299
FPC	rs110702021	5	106296860	A	G	LOC104972567	-0.0188	24.2	#REF!	2	0.0148	0.214	1	-0.00403	0.786	0.0314419	259.201	287	247
MY	rs110478571	5	106367181	A	G		-79.2732	20.4613	92.2565	2	21.2281	0.732	1	-58.0598	0.268	-112.592	131.292	182	121
PY	rs110478571	5	106367181	A	G		-2.05024	19.1	80.3197	2	0.548846	0.732	1	-1.50139	0.268	-2.97035	110.194	51	56
FY	rs41655435	5	106495211	A	C		-2.70794	13.2	39.1713	2	2.40857	0.111	1	-0.300731	0.889	62.1367	4.16632	305	359
FY	rs110035372	5	106581845	A	G		-2.17271	15	50.0458	2	0.58967	0.729	1	-1.58304	0.271	59.6576	-2.8702	166	390
FY	rs135773515	5	106752845	A	G	CRACR2A	1.76447	12.8	36.5834	1	1.17934	0.333	2	-0.58967	0.667	59.7696	2.76133	369	387
FPC	rs135773515	5	106752845	A	G	CRACR2A	0.0159	23	#REF!	1	0.0106	0.333	2	-0.00529	0.667	0.0293174	284.824	261	266
PY	rs29013507	5	107337573	A	G		1.27913	12.9	37.433	1	0.471736	0.631	2	-0.807394	0.369	-2.35726	81.9208	224	93
MY	rs29018274	5	107362671	A	G	TULP3	-52.067	15.1053	50.8069	2	27.1702	0.478	1	-24.8568	0.522	85.6159	96.2147	335	350
PY	rs29018274	5	107362671	A	G	TULP3	-1.47417	15.4	52.8508	2	0.771106	0.478	1	-0.703068	0.522	2.46261	95.8239	104	68
FY	rs110408986	5	109024613	A	G	CACNA1C	2.76691	14.4	46.5186	1	0.358338	0.871	2	-2.40857	0.129	63.9586	-3.95465	196	342
PY	rs109436223	5	109820532	A	G		1.13398	11.6	30.5918	1	0.428191	0.623	2	-0.707604	0.377	-1.78687	48.7212	376	362
PY	rs109331907	5	110149999	A	C	ANKRD54	1.28367	12.8	36.5784	1	0.42048	0.672	2	-0.861825	0.328	-1.7775	45.1192	236	447
PY	rs110997192	5	110237957	A	G	MICALL1	1.28367	11.8	31.5058	1	0.333844	0.74	2	-0.948007	0.26	-2.08329	53.5376	351	282
PY	rs109405328	5	110300207	A	G	LOC101905166	-1.34263	12.3	34.0195	2	0.343369	0.744	1	-1.00244	0.256	-2.24219	61.2147	291	199
PY	rs110903563	5	110320607	A	G		1.24738	11.8	31.1662	1	0.348359	0.721	2	-0.898112	0.279	-1.96282	50.0809	359	331
PY	rs109892864	5	110435582	C	G	PLA2G6	-1.47417	15.1	50.6144	2	0.548846	0.629	1	-0.929864	0.371	-2.13252	68.5528	111	145
PY	rs136000291	5	111653848	A	G		1.15212	11.6	30.3391	1	0.444974	0.613	2	-0.707604	0.387	-1.78145	47.2596	385	400
PPC	rs134074807	5	118050358	A	G		0.00735	22.1	107.068	1	0.00118	0.84	2	-0.00618	0.16	-0.0131639	248.036	535	482
PPC	rs110742629	5	118381791	A	G		-0.00633	22	106.437	2	0.00149	0.765	1	-0.00484	0.235	-0.0113071	243.553	547	485
FPC	rs41622323	6	38063313	A	G	PKD2	0.0185	15.9	#REF!	1	0.00151	0.918	2	-0.017	0.082	-0.0370896	157.143	462	559
PPC	rs41622323	6	38063313	A	G	PKD2	0.0114	25.8	145.967	1	0.000938	0.918	2	-0.0105	0.082	-0.0196665	322.538	398	336
PPC	rs29027071	6	41253845	A	G	SLIT2	0.00918	21.4	100.656	1	0.000811	0.912	2	-0.00837	0.0883	-0.016708	249.201	531	513
PPC	rs43462840	6	41343408	A	G	SLIT2	0.0124	22.9	115.44	1	0.000669	0.946	2	-0.0117	0.0541	-0.0208472	247.77	536	445
SCS	rs41983306	6	43531610	A	G	ADGRA3	-0.0321669	8.56231	16.9541	2	0.0222	0.309	1	-0.00995	0.691	0.0438554	22.3768	191	170
CCR	rs41658475	6	54263844	A	G		0.838919	5.84129	8.28496	1	0.179	0.786	2	-0.66	0.214	-0.967245	9.04576	165	179
FY	rs42001829	6	55360713	A	C		2.33146	13.2	38.8697	1	1.96405	0.157	2	-0.364688	0.843	59.7696	3.5126	310	388
FY	rs110115011	6	57022748	A	G		-2.34053	12.6	35.821	2	2.00941	0.141	1	-0.330669	0.859	61.4089	3.74267	390	365
PY	rs41587861	6	74513088	A	C		-1.39253	14.2	45.0915	2	0.870897	0.376	1	-0.521631	0.624	2.10537	66.2924	148	158
PY	rs109294358	6	74801324	A	G		-1.18388	12.1	32.7352	2	0.752963	0.365	1	-0.43318	0.635	1.81757	49.0362	322	354
MY	rs110220717	6	74849823	A	G		-52.3488	14.9748	49.9508	2	31.57	0.397	1	-20.7745	0.603	80.7135	82.4089	443	359
PY	rs110220717	6	74849823	A	G		-1.31995	13.6	41.383	2	0.793786	0.397	1	-0.521631	0.603	1.95589	58.4559	182	223
MY	ARS-BFGL-NGS-107422	6	75617728	A	G		58.9802	16.5269	60.6021	1	37.9203	0.357	2	-21.092	0.643	94.0723	106.149	267	254
PY	ARS-BFGL-NGS-107422	6	75617728	A	G		1.22923	12.4	34.6038	1	0.78925	0.357	2	-0.439077	0.643	1.73488	44.0223	274	484
MY	rs41630374	6	77289713	A	G		-61.0545	17.5769	68.3958	2	25.8547	0.577	1	-35.1987	0.423	-86.3952	96.5686	329	212
PY	rs41630374	6	77289713	A	G		-1.48778	15.4	52.8928	2	0.630493	0.577	1	-0.857289	0.423	-1.91279	57.3279	102	233
MY	rs135155150	6	77365620	A	G		-65.5538	18.2396	73.5607	2	23.1332	0.647	1	-42.4109	0.353	-90.6812	99.8239	312	193
PY	rs135155150	6	77365620	A	G		-1.63293	16.4	59.4908	2	0.576062	0.647	1	-1.05687	0.353	-2.11176	65.4318	82	165
MY	rs110915620	6	77391041	A	G		-61.3589	17.4563	67.4763	2	23.1786	0.622	1	-38.1924	0.378	-87.741	96.6778	328	221
PY	rs110915620	6	77391041	A	G		-1.44242	14.8	48.9031	2	0.54431	0.622	1	-0.898112	0.378	-1.85882	52.6383	122	297
MY	rs136553131	6	77395305	A	G		65.7953	18.339	74.3507	1	23.36	0.645	2	-42.4562	0.355	-90.6485	99.8539	311	189
PY	rs136553131	6	77395305	A	G		1.63293	16.4	59.9031	1	0.580598	0.645	2	-1.05687	0.355	-2.11495	65.6778	80	163
PPC	rs136266002	6	78311559	A	G		0.00556	21.8	104.646	1	0.00355	0.362	2	-0.00201	0.638	0.00996869	253.284	523	495
PY	rs136673884	6	78954420	A	G	ADGRL3	-1.89601	13.3	39.4145	2	1.65561	0.127	1	-0.23995	0.873	2.63219	49.1308	200	352
MY	rs29012305	6	79006685	A	G	ADGRL3	56.4511	16.5677	60.8962	1	27.8505	0.506	2	-28.5763	0.494	-78.3898	82.2007	444	249
PY	rs29012305	6	79006685	A	G	ADGRL3	1.49685	15.8	55.7799	1	0.739355	0.506	2	-0.757499	0.494	-1.99142	63.9586	93	179
MY	rs42895750	6	80664740	A	C	LOC104968896	-56.0852	16.4113	59.7721	2	27.2155	0.515	1	-28.8485	0.485	-75.9277	77.5229	507	263
MY	rs109218503	6	81392013	A	C		53.9517	15.6799	54.6596	1	28.0773	0.48	2	-25.9001	0.52	78.4043	81.3188	457	310
PPC	rs41580222	6	81467492	A	G		0.00575	21	97.2534	1	0.00418	0.273	2	-0.00157	0.727	0.0104102	239.699	559	542
PPC	rs29025335	6	81767374	C	G		-0.0128	25.2	139.517	2	0.012	0.0618	1	-0.000791	0.938	0.0230626	343.745	370	352
PPC	rs110050537	6	81774760	A	G		-0.0127	24.9	135.554	2	0.0119	0.0616	1	-0.000784	0.938	0.0230189	337.481	379	369
PPC	rs133552448	6	81802044	A	G		-0.0129	25.1	138.536	2	0.0121	0.0615	1	-0.000791	0.939	0.0233325	345.959	367	355
PPC	rs135641067	6	81832056	A	C		0.00968	21.8	104.907	1	0.00886	0.0842	2	-0.000815	0.916	0.0181003	279	461	493
MY	rs134389541	6	82060823	A	C		-61.0428	17.0587	64.4895	2	21.6817	0.645	1	-39.3718	0.355	-77.8241	74.3098	549	236
PY	rs134389541	6	82060823	A	G		-1.57396	15.9	55.983	2	0.557918	0.645	1	-1.01605	0.355	-1.91323	54.2518	92	274
MY	rs109881581	6	82409949	A	G		-53.4187	15.5511	53.7852	2	24.0404	0.55	1	-29.3474	0.45	-81.8062	88.1805	387	315
FY	rs109881581	6	82409949	A	G		-1.77808	13.8	42.51	2	0.802858	0.55	1	-0.979759	0.45	54.4815	-2.4593	243	460
PY	rs109881581	6	82409949	A	G		-1.22016	12.8	36.8041	2	0.548846	0.55	1	-0.671316	0.45	-1.71912	47.2924	235	399
CCR	rs109881581	6	82409949	A	G		0.756709	6.43306	9.90182	1	0.416	0.45	2	-0.34	0.55	0.83286	9.65758	123	79
PPC	rs41654981	6	82540280	A	G		-0.00685	24.7	133.47	2	0.00504	0.264	1	-0.00181	0.736	0.0123339	328.959	391	372
MY	rs109140195	6	82581449	A	C	EPHA5	-49.9452	14.1646	44.8041	2	30.7989	0.384	1	-19.1869	0.616	78.4256	78.1079	500	446
CCR	rs109140195	6	82581449	A	C	EPHA5	0.730211	6.04998	8.83822	1	0.281	0.615	2	-0.449	0.385	-0.829038	9.25181	150	127
PPC	rs110611265	6	82679646	A	G	EPHA5	-0.00588	21.8	104.389	2	0.00418	0.29	1	-0.0017	0.71	0.0108409	268.509	479	497
PY	rs41574480	6	83256899	A	G		-1.29274	13.1	38.2541	2	0.462664	0.642	1	-0.830073	0.358	-1.68992	42.4949	211	525
MY	rs29017739	6	83374529	A	C		73.1617	19.8397	86.8097	1	49.8951	0.317	2	-23.1786	0.683	113.821	149	149	136
PPC	rs29017739	6	83374529	A	C		-0.00739	28.1	172.476	2	0.00234	0.683	1	-0.00505	0.317	-0.0129454	401.481	289	257
CCR	rs29017739	6	83374529	A	C		-0.831002	6.56564	10.2845	2	0.263	0.684	1	-0.568	0.316	-0.983332	11.6576	49	66
MY	rs109432679	6	83398014	A	G		-65.829	19.1114	80.6421	2	33.339	0.493	1	-32.4772	0.507	99.1321	127.328	194	155
PPC	rs109432679	6	83398014	A	G		0.00773	31.4	215.654	1	0.00381	0.507	2	-0.00391	0.493	-0.0132587	473.523	234	176
CCR	rs109432679	6	83398014	A	G		0.697055	5.8927	8.41953	1	0.344	0.506	2	-0.353	0.494	-0.920598	11.5229	52	165
MY	rs137136158	6	83555591	A	G		67.658	15.4407	53.0381	1	12.7459	0.812	2	-54.8846	0.188	-105.608	90.9208	373	322
PY	rs137136158	6	83555591	A	C		1.84612	15.2	51.2541	1	0.347451	0.812	2	-1.49685	0.188	-2.95796	85.7447	108	81
PY	rs110109532	6	83591812	A	G		1.39253	12.3	33.7878	1	0.322504	0.769	2	-1.07048	0.231	-2.36615	62.8861	297	187
MY	rs109533048	6	83900931	A	G		62.9641	17.9831	71.5391	1	37.1038	0.411	2	-25.8547	0.589	94.857	115.276	235	198
PPC	rs109533048	6	83900931	A	G		-0.00702	28.1	172.842	2	0.00289	0.589	1	-0.00414	0.411	-0.0120021	383.553	319	255
MY	rs135364045	6	84004133	A	G		52.7206	15.3277	52.2807	1	25.0836	0.524	2	-27.6238	0.476	-77.3569	78.1427	499	333
PPC	rs135364045	6	84004133	A	G		-0.00747	30.4	202.332	2	0.00391	0.476	1	-0.00356	0.524	0.0122819	407.268	283	194
MY	rs135432960	6	84303844	A	G		-61.2894	17.8887	70.8013	2	30.1185	0.509	1	-31.2071	0.491	-87.7846	102.347	294	203
PY	rs135432960	6	84303844	A	G		-1.39706	14.7	48.2741	2	0.684924	0.509	1	-0.712139	0.491	-1.9772	62.8239	126	188
SCS	rs135432960	6	84303844	A	G		-0.0384401	11.0187	27.5024	2	0.0189	0.509	1	-0.0196	0.491	-0.0595714	46.9586	16	33
MY	rs109036919	6	84329553	A	G		71.939	20.8038	95.3279	1	30.4814	0.576	2	-41.4583	0.424	-103.504	138.066	164	112
FY	rs109036919	6	84329553	A	G		1.91869	14.7	48.4921	1	0.81193	0.576	2	-1.10223	0.424	52.4318	-2.43227	173	484
PY	rs109036919	6	84329553	A	G		1.50593	15.7	54.6421	1	0.639565	0.576	2	-0.866361	0.424	-2.07768	67.4318	96	152
SCS	rs109036919	6	84329553	A	G		0.0402519	11.4306	29.525	1	0.0171	0.576	2	-0.0232	0.424	-0.0650227	54.2757	10	24
DPR	rs109036919	6	84329553	A	G		-0.711354	7.92933	14.6551	2	0.409	0.425	1	-0.302	0.575	0.75776	13.3565	100	64
CCR	rs109036919	6	84329553	A	G		-0.693168	5.84837	8.30342	2	0.398	0.426	1	-0.295	0.574	0.942402	12.0088	44	178
PPC	rs29012417	6	84351311	A	G		-0.00672	26.2	150.686	2	0.00444	0.339	1	-0.00228	0.661	0.0114115	322	399	316
SCS	rs29012417	6	84351311	A	G		0.0324998	8.89163	18.2179	1	0.011	0.661	2	-0.0215	0.339	-0.0499634	29.9586	80	135
MY	rs134446321	6	84494379	A	G		-64.2345	16.0545	57.2495	2	15.6036	0.757	1	-48.5343	0.243	-90.9071	81.1487	462	287
PPC	rs134446321	6	84494379	A	G		0.00718	25.1	138.377	1	0.00543	0.243	2	-0.00174	0.757	0.0113118	260.456	505	356
SCS	rs110239697	6	84666227	A	G		-0.0348757	9.90906	22.4163	2	0.0149	0.574	1	-0.02	0.426	-0.0412352	22.4685	190	71
PPC	rs110239739	6	84689991	A	C		-0.0078	23.5	121.133	2	0.00653	0.162	1	-0.00126	0.838	0.0143636	309.444	416	428
MY	rs41622834	6	84968944	A	G	CENPC	-66.2661	19.0523	80.1524	2	38.7368	0.415	1	-27.4877	0.585	103.961	139.161	161	160
FY	rs41622834	6	84968944	A	G	CENPC	-1.82798	14	43.7471	2	1.07048	0.415	1	-0.757499	0.585	59.3979	2.59296	223	391
PPC	rs41622834	6	84968944	A	G	CENPC	0.00729	29.4	188.368	1	0.00302	0.585	2	-0.00426	0.415	-0.0134737	486.319	219	221
DPR	rs41622834	6	84968944	A	G	CENPC	0.682632	7.56498	13.4097	1	0.284	0.584	2	-0.399	0.416	-0.8025	14.8861	61	98
CCR	rs41622834	6	84968944	A	G	CENPC	0.849883	7.12961	11.9956	1	0.353	0.585	2	-0.497	0.415	-1.01874	13.8539	27	34
MY	rs132633754	6	84986240	A	G	CENPC	-53.2393	15.3779	52.6162	2	29.8917	0.439	1	-23.36	0.561	81.3944	86.6021	400	329
PPC	rs132633754	6	84986240	A	G	CENPC	0.00739	29.9	195.526	1	0.00324	0.561	2	-0.00415	0.439	-0.013391	485.018	221	205
CCR	rs132633754	6	84986240	A	G	CENPC	0.766923	6.46958	10.0065	1	0.337	0.56	2	-0.43	0.44	-0.873339	10.4685	86	76
MY	rs29001782	6	85178107	A	G	LOC100140490	-69.5568	19.9235	87.5361	2	41.549	0.403	1	-27.9866	0.597	100.829	131.481	181	132
FY	rs29001782	6	85178107	A	G	LOC100140490	-1.89601	14.5	46.6073	2	1.13398	0.403	1	-0.762035	0.597	62.8861	2.66416	195	350
PY	rs29001782	6	85178107	A	G	LOC100140490	-1.59664	16.5	60.4389	2	0.957079	0.403	1	-0.644101	0.597	2.35359	86.4815	78	78
SCS	rs29001782	6	85178107	A	G	LOC100140490	-0.0296755	8.34483	16.145	2	0.0177	0.402	1	-0.0119	0.598	0.0475951	29.6383	89	191
DPR	rs29001782	6	85178107	A	G	LOC100140490	0.708288	7.81225	14.2487	1	0.285	0.598	2	-0.423	0.402	-0.891079	18.2147	37	72
CCR	rs29001782	6	85178107	A	G	LOC100140490	0.881285	7.3748	12.7818	1	0.355	0.597	2	-0.526	0.403	-0.981823	12.9586	36	25
MY	rs41588957	6	85527109	A	G	LOC785556	69.8275	19.5268	84.1331	1	44.951	0.356	2	-24.8568	0.644	114.17	158.222	143	147
PY	rs41588957	6	85527109	A	C	LOC785556	1.39706	14.1	44.2434	1	0.898112	0.356	2	-0.498951	0.644	2.10096	65.0706	155	168
MY	rs109852268	6	85532855	A	C	LOC785556	-58.2617	16.4233	59.857	2	22.7703	0.609	1	-35.4709	0.391	-86.6111	93.7696	349	262
MY	rs136193594	6	85557919	A	C	LOC785556	56.4418	15.7787	55.3372	1	21.1827	0.624	2	-35.2441	0.376	-85.2259	89.585	379	302
MY	rs133127742	6	85675943	A	G		-64.8696	18.9754	79.5171	2	31.0711	0.521	1	-33.7926	0.479	-109.808	158.387	142	163
PPC	rs133127742	6	85675943	A	G		0.00648	26.5	154.209	1	0.00337	0.479	2	-0.0031	0.521	0.012343	417.06	272	305
PPC	rs136961414	6	85941924	A	G	LOC100138004	-0.00614	23.5	121.111	2	0.00409	0.334	1	-0.00205	0.666	0.0104814	264.77	488	429
MY	rs110424525	6	85962013	A	G		47.3665	13.558	41.1355	1	19.822	0.582	2	-27.533	0.418	-80.3443	81.7959	451	521
PY	rs110424525	6	85962013	A	G		1.24738	12.9	37.2823	1	0.521631	0.582	2	-0.725747	0.418	-2.05073	64.2596	228	175
MY	rs109852569	6	86184842	A	G	UGT2B10	-51.8707	14.9743	49.9469	2	23.5414	0.546	1	-28.3495	0.454	-75.5784	75.5086	536	360
PPC	rs109852569	6	86184842	A	G	UGT2B10	0.00511	20.6	93.8962	1	0.00279	0.454	2	-0.00232	0.546	0.00976494	261	501	569
DPR	rs109852569	6	86184842	A	G	UGT2B10	0.63876	7.10939	11.9323	1	0.349	0.454	2	-0.29	0.546	0.675834	10.9586	199	159
MY	rs110320975	6	86237705	A	G	LOC100296421	62.5982	17.9456	71.2464	1	37.3306	0.404	2	-25.2651	0.596	98.1464	124.62	202	202
PPC	rs110320975	6	86237705	A	G	LOC100296421	-0.00515	20.7	94.2027	2	0.00208	0.596	1	-0.00307	0.404	-0.00966579	251.886	525	567
MY	rs109910863	6	86573379	A	G	LOC526979	55.0435	16.1049	57.6021	1	26.3991	0.52	2	-28.6217	0.48	-82.0244	88.8539	384	279
PPC	rs109910863	6	86573379	A	G	LOC526979	-0.00641	26.3	151.352	2	0.00334	0.48	1	-0.00308	0.52	0.0104134	297.027	435	315
SCS	rs109910863	6	86573379	A	G	LOC526979	0.033195	9.53902	20.8379	1	0.0159	0.52	2	-0.0173	0.48	-0.0476645	30.1938	75	100
PPC	Hapmap52348-rs29024684	6	86643810	A	C	LOC781553	0.00896	33.9	250.588	1	0.00628	0.299	2	-0.00268	0.701	0.0159034	581.959	165	144
SCS	Hapmap52348-rs29024684	6	86643810	A	C	LOC781553	-0.0399491	10.5829	25.4418	2	0.0119	0.701	1	-0.028	0.299	-0.0587204	38.3098	33	54
MY	rs110289032	6	86794730	A	G		55.1696	16.1581	57.9747	1	29.3928	0.467	2	-25.8094	0.533	91.0196	109.959	253	276
FY	rs110289032	6	86794730	A	G		1.56489	12.2	33.5513	1	0.834609	0.467	2	-0.730283	0.533	62.2291	2.61865	452	356
PPC	rs110289032	6	86794730	A	G		-0.00549	22.5	111.631	2	0.00257	0.533	1	-0.00293	0.467	-0.0103882	297.824	431	461
MY	rs41610991	6	86819633	A	G	UGT2A1	68.104	19.5907	84.6757	1	40.2336	0.409	2	-27.8959	0.591	112.425	161.027	138	146
FY	rs41610991	6	86819633	A	G	UGT2A1	1.71004	13.1	38.3516	1	1.01151	0.409	2	-0.698532	0.591	64.7959	2.72315	317	333
PY	rs41610991	6	86819633	A	C	UGT2A1	1.15212	11.9	32.1624	1	0.680388	0.409	2	-0.471736	0.591	1.76379	48.4202	334	369
PPC	rs41610991	6	86819633	A	G	UGT2A1	-0.00656	26.4	153.077	2	0.00269	0.591	1	-0.00387	0.409	-0.0115995	357.495	351	309
SCS	rs41610991	6	86819633	A	G	UGT2A1	0.0305695	8.63171	17.2165	1	0.0181	0.409	2	-0.0125	0.591	0.0523501	35.1871	40	165
CCR	rs41610991	6	86819633	A	G	UGT2A1	-0.717171	6.02419	8.76883	2	0.297	0.586	1	-0.42	0.414	-0.800404	8.79588	184	133
PPC	rs110063049	6	87113639	A	G		0.00725	26.6	154.924	1	0.00526	0.275	2	-0.002	0.725	0.0132026	386.523	315	304
MY	rs110914422	6	87176472	A	G		-56.4894	15.8776	56.0191	2	36.0606	0.362	1	-20.4116	0.638	97.8294	118.143	216	297
SCS	rs110914422	6	87176472	A	G		-0.0319544	8.81988	17.9386	2	0.0204	0.362	1	-0.0116	0.638	0.0514965	32.9586	48	143
PPC	rs136049155	6	87203856	A	G	HSTN	0.00562	20.8	95.3883	1	0.00396	0.295	2	-0.00166	0.705	0.0112268	283.854	455	553
PY	rs109028261	6	87222751	A	G		1.25645	12.8	36.8539	1	0.476272	0.62	2	-0.780178	0.38	-1.96908	59.1871	233	217
PY	rs110810914	6	87281196	A	C		1.20655	12.3	34.1637	1	0.462664	0.615	2	-0.743891	0.385	-1.93599	57.3098	286	235
PPC	rs133112151	6	87350391	A	G		0.00855	32	224.071	1	0.00598	0.3	2	-0.00257	0.7	0.0138719	446.678	244	166
MY	rs41588950	6	87365840	A	G		-81.8431	16.5491	60.762	2	11.3852	0.861	1	-70.3068	0.139	-117.661	88.3372	386	252
MY	rs110312754	6	87420477	A	C		-62.9882	17.4838	67.6861	2	21.591	0.657	1	-41.4129	0.343	-90.4794	97.7447	325	220
PPC	rs110312754	6	87420477	A	C		0.00929	36.1	284.569	1	0.0061	0.343	2	-0.00318	0.657	0.0161808	647.444	150	120
SCS	rs110312754	6	87420477	A	C		-0.035041	9.55245	20.8942	2	0.012	0.657	1	-0.023	0.343	-0.0565867	38.2518	35	97
PPC	rs110270703	6	87570437	A	G		-0.00646	26.1	149.22	2	0.00286	0.558	1	-0.0036	0.442	-0.0116681	361.585	343	319
SCS	rs110270703	6	87570437	A	G		0.0362393	10.2608	23.9712	1	0.0202	0.442	2	-0.016	0.558	0.04876	30.6383	70	65
MY	rs109377247	6	87600892	A	C		-56.7076	16.3882	59.6073	2	25.4465	0.552	1	-31.2978	0.448	-83.8882	93.1938	354	264
FY	rs109377247	6	87600892	A	C		-1.66922	12.8	36.9747	2	0.748427	0.552	1	-0.920792	0.448	59.8539	-2.57231	357	385
PY	rs109377247	6	87600892	A	C		-1.27006	13.2	39.1029	2	0.56699	0.552	1	-0.698532	0.448	-1.83909	54.2757	205	273
DPR	rs109377247	6	87600892	A	C		0.629382	7.00734	11.6135	1	0.348	0.447	2	-0.281	0.553	0.753666	13.4815	96	183
CCR	rs109377247	6	87600892	A	C		0.792214	6.68905	10.6473	1	0.439	0.446	2	-0.353	0.554	0.800542	9	170	58
PPC	rs109424896	6	87650085	A	C		-0.0066	26.7	156.117	2	0.00334	0.495	1	-0.00326	0.505	-0.0103555	292.357	443	301
SCS	rs109424896	6	87650085	A	C		0.0333439	9.45305	20.4796	1	0.0165	0.505	2	-0.0169	0.495	0.0423178	23.8861	164	103
PPC	rs41567942	6	87715723	A	C		-0.00648	26.5	153.921	2	0.00347	0.464	1	-0.003	0.536	0.0100168	277.796	462	306
SCS	rs41567942	6	87715723	A	C		0.0380045	10.9062	26.9626	1	0.0176	0.536	2	-0.0204	0.464	-0.0493588	32.6383	49	39
MY	rs109592101	6	87838493	A	G	RUFY3	-53.9237	15.7558	55.1805	2	24.1765	0.551	1	-29.7103	0.449	-90.6055	108.102	260	305
PY	rs109592101	6	87838493	A	G	RUFY3	-1.21109	12.8	36.5346	2	0.54431	0.551	1	-0.66678	0.449	-1.88156	56.5528	237	248
SCS	rs109592101	6	87838493	A	G	RUFY3	-0.0327877	9.40834	20.2946	2	0.0147	0.551	1	-0.0181	0.449	-0.0478049	30.3468	73	107
MY	rs110064541	6	87878364	A	G	RUFY3	-59.4138	17.0468	64.4012	2	35.9245	0.395	1	-23.4961	0.605	101.551	129.699	187	237
PPC	rs110064541	6	87878364	A	G	RUFY3	0.00643	25.9	146.607	1	0.00254	0.605	2	-0.00389	0.395	-0.0125655	413.092	277	331
MY	rs110707460	6	88069548	A	G	DCK	89.8808	22.2513	108.87	1	68.4924	0.238	2	-21.4095	0.762	143.035	197.824	103	87
PY	rs110707460	6	88069548	A	C	DCK	1.50593	13.5	40.5272	1	1.14759	0.238	2	-0.358791	0.762	2.11089	52.6198	193	298
PPC	rs110707460	6	88069548	A	G	DCK	-0.0088	30.5	203.604	2	0.0021	0.762	1	-0.00671	0.238	-0.0156488	494.027	213	191
SCS	rs110707460	6	88069548	A	G	DCK	0.0458345	11.135	28.0659	1	0.0349	0.238	2	-0.0109	0.762	0.0728836	51.3665	11	30
CCR	rs110707460	6	88069548	A	G	DCK	-0.957321	6.95804	11.4607	2	0.231	0.758	1	-0.726	0.242	-1.08122	11.9586	46	44
MY	rs137439073	6	88103696	A	C		85.6275	21.3783	100.595	1	64.8637	0.243	2	-20.8199	0.757	136.659	183.959	118	102
PY	rs137439073	6	88103696	A	G		1.42428	12.8	36.8601	1	1.07955	0.243	2	-0.346544	0.757	1.99956	48.1675	232	378
PPC	rs137439073	6	88103696	A	C		-0.00847	29.6	192.001	2	0.00206	0.757	1	-0.00641	0.243	-0.0150775	467	237	213
SCS	rs137439073	6	88103696	A	C		0.0447376	10.9629	27.2339	1	0.0339	0.243	2	-0.0109	0.757	0.0703928	48.8239	15	36
CCR	rs137439073	6	88103696	A	C		-0.907349	6.64881	10.5283	2	0.224	0.753	1	-0.683	0.247	-1.01737	10.8539	72	61
MY	rs29010419	6	88132026	A	G		54.0692	15.3809	52.6364	1	20.457	0.621	2	-33.6112	0.379	-81.1716	81.7959	452	328
PY	rs29010419	6	88132026	A	C		1.27459	13.1	38.1858	1	0.480808	0.621	2	-0.78925	0.379	-1.93188	56.0132	212	255
SCS	rs29010419	6	88132026	A	G		0.0414634	11.5815	30.2843	1	0.0157	0.621	2	-0.0258	0.379	-0.0557774	38.5376	31	21
PPC	rs135302063	6	88350890	A	G	SLC4A4	-0.0123	27.4	163.863	2	0.0113	0.0807	1	-0.000993	0.919	0.0217499	390.553	304	276
PPC	rs42250116	6	88456255	A	C	SLC4A4	-0.00696	25	136.914	2	0.00516	0.259	1	-0.00181	0.741	0.0130286	360.292	347	362
MY	rs109901151	6	88494442	A	G	SLC4A4	92.1421	26.7607	156.842	1	51.2559	0.444	2	-40.914	0.556	145.29	275.086	56	52
FY	rs109901151	6	88494442	A	G	SLC4A4	2.23167	17.2	65.7799	1	1.23831	0.444	2	-0.988831	0.556	83.6198	3.05952	88	218
PY	rs109901151	6	88494442	A	T	SLC4A4	2.21806	23.2	118.587	1	1.23377	0.444	2	-0.984295	0.556	3.44544	186.26	16	16
SCS	rs109901151	6	88494442	A	G	SLC4A4	0.0448163	12.7697	36.6063	1	0.0249	0.444	2	-0.0199	0.556	0.0695604	62.9208	5	5
DPR	rs109901151	6	88494442	A	G	SLC4A4	-0.950906	10.6328	25.6725	2	0.422	0.556	1	-0.529	0.444	-1.13858	29.5376	6	7
CCR	rs109901151	6	88494442	A	G	SLC4A4	-0.82673	7.00168	11.5956	2	0.364	0.559	1	-0.462	0.441	-1.09786	16.1739	17	43
PPC	rs109301997	6	88542247	A	G	SLC4A4	0.00644	23.4	119.963	1	0.00468	0.273	2	-0.00176	0.727	0.010964	266.036	484	434
MY	rs110527224	6	88592295	A	G		104.428	29.9062	195.491	1	63.9565	0.389	2	-40.5965	0.611	150.328	284.357	49	32
FY	rs110527224	6	88592295	A	G		2.49929	19	80.062	1	1.52861	0.389	2	-0.970687	0.611	97.7447	3.36928	50	172
PY	rs110527224	6	88592295	A	G		1.9323	19.9	87.5467	1	1.17934	0.389	2	-0.752963	0.611	2.54987	99.1192	44	64
PPC	rs110527224	6	88592295	A	G		-0.009	36.1	284.406	2	0.0035	0.611	1	-0.0055	0.389	-0.0144611	550	183	122
SCS	rs110527224	6	88592295	A	G	SLC4A4 (d)	0.052262	14.6844	48.0731	1	0.032	0.389	2	-0.0203	0.611	0.0777723	75.7447	2	3
DPR	rs110527224	6	88592295	A	G		-0.956297	10.5442	25.2616	2	0.373	0.61	1	-0.584	0.39	-1.10071	26.7959	11	8
CCR	rs110527224	6	88592295	A	G		-0.958029	8.00132	14.9073	2	0.373	0.61	1	-0.585	0.39	-1.15821	17.4202	13	5
PPC	rs43337907	6	88634241	A	G		0.00606	21.2	99.0915	1	0.00147	0.757	2	-0.00459	0.243	-0.0114234	266.114	483	523
MY	rs43338539	6	88656290	A	G		-76.4589	21.4588	101.344	2	26.898	0.648	1	-49.4415	0.352	-120.479	175.284	124	100
FY	rs43338539	6	88656290	A	G		-2.29518	17.1	65.1524	2	0.807394	0.648	1	-1.48778	0.352	93.3665	-3.36558	91	178
PY	rs43338539	6	88656290	A	G		-1.6919	17.1	65.0685	2	0.594206	0.648	1	-1.09769	0.352	-2.59698	98.3768	65	65
SCS	rs43338539	6	88656290	A	G		-0.0412105	11.3549	29.1476	2	0.0145	0.648	1	-0.0267	0.352	-0.0646751	50.4949	14	26
DPR	rs43338539	6	88656290	A	G		0.836523	9.04025	18.803	1	0.544	0.35	2	-0.293	0.65	0.998712	21.2007	25	25
CCR	rs43338539	6	88656290	A	G		0.884094	7.24578	12.3649	1	0.575	0.35	2	-0.309	0.65	1.12696	15.7447	19	29
MY	rs110360281	6	88668261	A	G		50.5533	13.9073	43.2291	1	16.6015	0.671	2	-33.9287	0.329	-80.7888	76.5528	523	471
PY	rs110360281	6	88668261	A	G		1.31088	13	38.0453	1	0.431366	0.671	2	-0.879968	0.329	-2.1835	67.3098	217	153
MY	rs134342291	6	88696832	A	G	GC	-70.1457	18.2474	73.6216	2	19.0962	0.728	1	-51.2559	0.272	-100.361	106.149	268	192
FY	rs134342291	6	88696832	A	G	GC	-2.05477	14.2	45.1864	2	0.557918	0.728	1	-1.49685	0.272	60.2147	-2.89024	208	378
SCS	rs134342291	6	88696832	A	G	GC	-0.0490968	12.5449	35.3635	2	0.0134	0.728	1	-0.0357	0.272	-0.0696894	50.9208	13	11
DPR	rs134342291	6	88696832	A	G	GC	0.913038	9.14357	19.2156	1	0.666	0.27	2	-0.247	0.73	0.921593	15.8539	50	23
CCR	rs134342291	6	88696832	A	G	GC	0.995733	7.55798	13.3859	1	0.726	0.271	2	-0.27	0.729	1.126	13.7696	28	18
MY	rs133300430	6	88724389	A	G	GC	-92.3437	25.5199	142.767	2	31.7514	0.656	1	-60.7813	0.344	-127.633	196.097	105	61
FY	rs133300430	6	88724389	A	G	GC	-2.57187	18.9	79.109	2	0.884504	0.656	1	-1.68736	0.344	87.0362	-3.25184	55	203
PY	rs133300430	6	88724389	A	G	GC	-2.03209	20.3	90.3696	2	0.698532	0.656	1	-1.33356	0.344	-2.62551	100.301	42	63
SCS	rs133300430	6	88724389	A	G	GC	-0.0418978	11.3646	29.196	2	0.0144	0.656	1	-0.0275	0.344	-0.0698796	58.6383	9	25
DPR	rs133300430	6	88724389	A	G	GC	1.07215	11.4139	29.4405	1	0.704	0.343	2	-0.368	0.657	1.04734	23.1871	20	1
CCR	rs133300430	6	88724389	A	G	GC	1.00539	8.12632	15.3514	1	0.656	0.347	2	-0.349	0.653	1.21319	18.2441	7	3
MY	rs109452259	6	88800322	A	C		-81.7661	23.8616	124.996	2	45.3138	0.446	1	-36.4688	0.554	129.379	216.538	90	70
FY	rs109452259	6	88800322	A	C		-1.94137	15.1	50.7077	2	1.07501	0.446	1	-0.866361	0.554	78.4437	2.97474	163	243
PY	rs109452259	6	88800322	A	G		-1.8189	19.1	80.8239	2	1.00697	0.446	1	-0.81193	0.554	2.97164	137.699	48	34
SCS	rs109452259	6	88800322	A	C	GC-NPFFR2	-0.0520732	14.9137	49.5527	2	0.0288	0.446	1	-0.0232	0.554	0.074948	72.2518	3	2
DPR	rs109452259	6	88800322	A	C		0.753958	8.47316	16.6196	1	0.338	0.552	2	-0.416	0.448	-1.02956	24.1487	17	38
CCR	rs109452259	6	88800322	A	C		0.885389	7.55372	13.3717	1	0.398	0.551	2	-0.488	0.449	-1.12803	16.9208	14	19
MY	rs108988814	6	88822266	A	G		-75.223	21.478	101.524	2	29.0752	0.613	1	-46.2664	0.387	-106.343	143.114	158	98
PY	rs108988814	6	88822266	A	G		-1.515	15.6	54.065	2	0.585134	0.613	1	-0.929864	0.387	-2.09211	67.1675	98	154
SCS	rs108988814	6	88822266	A	G	GC-NPFFR2	-0.0502171	14.0788	44.2755	2	0.0194	0.613	1	-0.0308	0.387	-0.070239	62.0506	6	4
DPR	rs108988814	6	88822266	A	G		0.84548	9.29143	19.8141	1	0.519	0.386	2	-0.326	0.614	0.805411	14.7212	65	20
CCR	rs108988814	6	88822266	A	G		0.909099	7.58105	13.463	1	0.556	0.388	2	-0.353	0.612	1.06459	14.8239	22	17
MY	rs137147462	6	88887995	A	G		96.4915	28.0842	172.583	1	49.4415	0.487	2	-47.1736	0.513	139.699	258.745	62	44
FY	rs137147462	6	88887995	A	G		2.23167	17.3	66.2652	1	1.14759	0.487	2	-1.08862	0.513	83.0506	3.02313	87	221
PY	rs137147462	6	88887995	A	C		2.14095	22.4	110.701	1	1.09769	0.487	2	-1.04326	0.513	3.05601	149.301	21	26
SCS	rs137147462	6	88887995	A	G	NPFFR2 (u)	0.0531447	15.1776	51.2832	1	0.0273	0.487	2	-0.0259	0.513	0.0810983	86.5686	1	1
DPR	rs137147462	6	88887995	A	G		-0.896707	10.0507	23.0354	2	0.438	0.511	1	-0.458	0.489	-0.972477	22.1487	22	9
CCR	rs137147462	6	88887995	A	G		-0.949877	8.07501	15.1683	2	0.463	0.513	1	-0.487	0.487	-1.13348	17.4685	11	4
MY	rs42766480	6	88891318	A	G		-93.5609	27.3321	163.548	2	44.7695	0.521	1	-48.9879	0.479	-135.719	245.796	68	48
FY	rs42766480	6	88891318	A	G		-2.12735	16.5	60.7423	2	1.02058	0.521	1	-1.1113	0.479	64.1427	-2.64315	107	339
PY	rs42766480	6	88891318	A	G		-2.14549	22.6	112.234	2	1.02965	0.521	1	-1.12037	0.479	-3.0308	147.77	19	28
SCS	rs42766480	6	88891318	A	G	GC-NPFFR2	-0.0444044	12.7287	36.3777	2	0.0213	0.521	1	-0.0231	0.479	-0.0682027	61.9586	7	6
DPR	rs42766480	6	88891318	A	G		0.843353	9.48272	20.6023	1	0.44	0.478	2	-0.403	0.522	0.872976	18.1308	38	16
CCR	rs42766480	6	88891318	A	G		0.732254	6.24067	9.35989	1	0.38	0.48	2	-0.352	0.52	0.949446	12.6021	39	100
PY	rs110439683	6	88936301	A	G		-1.65561	12.8	37.0665	2	0.270341	0.836	1	-1.38346	0.164	-2.37568	50.2596	230	325
PY	rs110832073	6	88958861	C	G		1.18841	11.3	28.9914	1	0.342916	0.712	2	-0.848217	0.288	-2.25249	66.9586	429	157
PY	rs41591365	6	89001383	A	G	NPFFR2	-1.6284	14.3	45.3925	2	0.362874	0.777	1	-1.26552	0.223	-2.32662	60.2676	144	208
MY	rs137844449	6	89050323	A	G	NPFFR2	63.8228	18.2803	73.8827	1	25.3558	0.602	2	-38.4646	0.398	-104.176	137.432	169	191
PY	rs137844449	6	89050323	A	C	NPFFR2	1.31542	13.6	41.1884	1	0.521631	0.602	2	-0.793786	0.398	-2.04472	64.2291	186	176
SCS	rs137844449	6	89050323	A	G	NPFFR2	0.0450983	12.6852	36.1366	1	0.0179	0.602	2	-0.0272	0.398	-0.0600795	45.699	17	7
DPR	rs137844449	6	89050323	A	G	NPFFR2	-0.658791	7.26842	12.438	2	0.397	0.398	1	-0.262	0.602	0.725525	12.1135	139	128
MY	rs110694875	6	89139865	A	G		-96.1611	28.0818	172.556	2	51.7095	0.464	1	-44.6335	0.536	147.332	284.745	48	45
FY	rs110694875	6	89139865	A	G		-2.34053	18.2	73.2449	2	1.25645	0.464	1	-1.08862	0.536	83.2518	3.04233	68	220
PY	rs110694875	6	89139865	A	G	ADAMTS3 (u)	-2.26796	23.9	125.06	2	1.21563	0.464	1	-1.05233	0.536	3.40668	183.357	13	18
SCS	rs110694875	6	89139865	A	G		-0.0421484	12.0755	32.8386	2	0.0226	0.464	1	-0.0196	0.536	0.0678544	60.3372	8	12
DPR	rs110694875	6	89139865	A	G		0.800176	8.99174	18.6108	1	0.372	0.535	2	-0.428	0.465	-0.94812	20.9208	27	27
CCR	rs110694875	6	89139865	A	G		0.681628	5.80188	8.18254	1	0.316	0.537	2	-0.366	0.463	-0.962773	12.7447	38	188
MY	rs41617692	6	89505004	A	G		85.1001	15.167	51.2125	1	76.2035	0.105	2	-8.8904	0.895	123.915	76.0706	532	345
SCS	rs41617692	6	89505004	A	G		0.0584188	10.22	23.7879	1	0.0523	0.105	2	-0.00611	0.895	0.0905148	40.3872	27	66
PPC	rs43052931	6	89550253	A	G		0.00783	21.5	101.857	1	0.0068	0.131	2	-0.00103	0.869	0.0143284	259.409	509	508
SCS	rs43052940	6	89572513	A	G		-0.0355725	9.86305	22.2169	2	0.0228	0.36	1	-0.0128	0.64	0.0443083	24.4318	152	76
MY	rs109684145	6	89596106	A	G		-75.4602	20.9204	96.3862	2	48.9879	0.351	1	-26.5351	0.649	121.871	181.347	119	109
PY	rs109684145	6	89596106	A	G		-1.75087	17.5	67.9281	2	1.13852	0.351	1	-0.616885	0.649	2.77213	113.187	61	52
SCS	rs109684145	6	89596106	A	G		-0.0437554	11.9073	31.9571	2	0.0284	0.351	1	-0.0154	0.649	0.0648197	51.2757	12	14
DPR	rs109684145	6	89596106	A	G		0.699373	7.47303	13.1044	1	0.246	0.648	2	-0.453	0.352	-0.814697	14.585	68	105
SCS	rs135618950	6	89677070	A	G		-0.0329342	9.19192	19.4107	2	0.0141	0.571	1	-0.0188	0.429	-0.0417789	22.699	187	115
SCS	rs801303009	6	90075383	A	C	ANKRD17	-0.0418013	11.6185	30.472	2	0.0154	0.632	1	-0.0264	0.368	-0.0557478	38.585	30	20
CCR	rs801303009	6	90075383	A	C	ANKRD17	0.722279	5.97235	8.63027	1	0.457	0.368	2	-0.266	0.632	0.822446	8.92082	173	146
MY	rs41646332	6	90325414	A	G	LOC100140503	-64.1185	17.0017	64.067	2	18.8241	0.707	1	-45.3138	0.293	-106.341	124.046	204	240
FY	rs41646332	6	90325414	A	G	LOC100140503	-1.89601	13.4	40.0443	2	0.557918	0.707	1	-1.3381	0.293	49.7212	-2.56701	290	552
PY	rs41646332	6	90325414	A	G	LOC100140503	-1.30181	12.5	34.8996	2	0.382378	0.707	1	-0.920792	0.293	-1.95324	50.9586	262	314
MY	rs110185652	6	90382995	A	G	RASSF6	-70.6125	17.6805	69.1904	2	17.1911	0.757	1	-53.5239	0.243	-109.284	117	224	208
MY	rs41654958	6	90730485	A	G		-56.5109	16.1921	58.2154	2	34.1555	0.395	1	-22.3621	0.605	80.4953	83.1805	435	272
PY	rs41654958	6	90730485	A	G		-1.31542	13.6	41.3002	2	0.793786	0.395	1	-0.521631	0.605	1.91241	56.7696	183	242
MY	rs109476590	6	90754472	A	G	LOC101906736	-56.2542	14.8172	48.9281	2	16.1932	0.712	1	-40.0522	0.288	-88.3026	86	406	374
FY	rs109476590	6	90754472	A	G	LOC101906736	-1.69643	11.9	31.8861	2	0.489879	0.712	1	-1.20655	0.288	58.2596	-2.78184	515	401
MY	rs29016177	6	90989420	A	G	LOC104968898	77.8159	21.9409	105.889	1	49.4415	0.366	2	-28.4402	0.634	126.463	193.143	111	90
FY	rs29016177	6	90989420	A	G	LOC104968898	1.85973	13.9	43.3936	1	1.17934	0.366	2	-0.680388	0.634	67.5528	2.85474	229	312
PY	rs29016177	6	90989420	A	C	LOC104968898	1.4651	14.9	49.4283	1	0.929864	0.366	2	-0.535239	0.634	2.33432	79.7696	120	99
PPC	rs29016177	6	90989420	A	G	LOC104968898	-0.00656	25.9	146.788	2	0.0024	0.634	1	-0.00416	0.366	-0.0109475	302.509	425	329
SCS	rs29016177	6	90989420	A	G	LOC104968898	0.0353921	9.79441	21.921	1	0.0225	0.366	2	-0.0129	0.634	0.0588705	42.041	21	85
DPR	rs29016177	6	90989420	A	G	LOC104968898	-0.729589	7.92697	14.6468	2	0.267	0.634	1	-0.462	0.366	-0.926507	18.4437	35	65
CCR	rs29016177	6	90989420	A	G	LOC104968898	-0.83355	6.85854	11.1562	2	0.305	0.634	1	-0.529	0.366	-1.02739	13.2757	34	48
MY	rs42959067	6	91023863	A	G	LOC104968898	57.3484	16.1407	57.8539	1	21.4095	0.626	2	-35.9245	0.374	-81.994	83.7447	425	277
PY	rs42959067	6	91023863	A	G	LOC104968898	1.24738	12.7	36.0665	1	0.4672	0.626	2	-0.780178	0.374	-1.7457	46.0915	246	421
SCS	rs41597446	6	91144565	A	C		0.0377701	8.87065	18.136	1	0.0296	0.216	2	-0.00814	0.784	0.053796	26.4815	116	138
MY	rs42773532	6	91485845	A	G		65.6957	18.5017	75.6556	1	41.4583	0.369	2	-24.2218	0.631	90.1324	102.056	297	181
FY	rs42773532	6	91485845	A	G		2.03209	15.2	51.719	1	1.28367	0.369	2	-0.748427	0.631	65.1249	2.75569	155	331
PY	rs42773532	6	91485845	A	G		1.39253	14.2	44.7545	1	0.879968	0.369	2	-0.512559	0.631	1.76002	47.3468	150	396
MY	rs42553777	6	92195532	A	G	LOC101907391	-64.1331	15.7539	55.1669	2	14.9232	0.768	1	-49.4415	0.232	-90.6594	78.5376	496	306
SCS	rs133900947	6	92601609	A	G	CXCL9	0.0402099	10.4741	24.9402	1	0.0283	0.296	2	-0.0119	0.704	0.0592828	38.3188	32	59
SCS	rs135473158	6	92648735	A	G	ART3	-0.0405756	10.923	27.0429	2	0.0275	0.321	1	-0.013	0.679	0.0599246	41.0555	22	38
SCS	rs110205732	6	92690455	A	G	ART3	0.0374332	10.3283	24.2755	1	0.0242	0.353	2	-0.0132	0.647	0.0535061	34.4437	43	64
MY	rs109510145	6	92951049	A	G		49.5366	13.9423	43.4413	1	18.0076	0.636	2	-31.5246	0.364	-79.6712	77.9586	503	463
SCS	rs109510145	6	92951049	A	G		0.0382781	10.5838	25.4458	1	0.0139	0.636	2	-0.0244	0.364	-0.0552854	37.4559	39	53
SCS	rs109226543	6	93137474	A	C	SHROOM3	-0.0523972	9.76672	21.8022	2	0.0461	0.119	1	-0.00626	0.881	0.0850423	40.3665	28	87
MY	rs41588974	6	93157343	A	G	SHROOM3	60.5948	15.5148	53.5376	1	44.8149	0.26	2	-15.785	0.74	89.6085	81.0088	465	318
SCS	rs41588974	6	93157343	A	G	SHROOM3	0.0501653	12.6152	35.7495	1	0.0371	0.26	2	-0.0131	0.74	0.0800311	63.7447	4	9
SCS	rs109766893	6	93175994	A	G	SHROOM3	-0.0387186	10.7821	26.3736	2	0.0245	0.367	1	-0.0142	0.633	0.0595559	43.6383	20	45
SCS	rs135074590	6	93235224	A	C	SHROOM3	0.0378055	10.5368	25.2287	1	0.0231	0.389	2	-0.0147	0.611	0.0554668	38.0506	36	56
SCS	rs109721869	6	93271051	A	G	SHROOM3	-0.0417771	10.9619	27.2291	2	0.0296	0.292	1	-0.0122	0.708	0.0642556	45.3468	18	37
SCS	rs43478867	6	93297733	A	G	SHROOM3	-0.0384656	10.7279	26.1182	2	0.0239	0.378	1	-0.0145	0.622	0.0573325	40.5528	26	48
MY	rs41655339	6	93381472	A	G	SHROOM3	58.9531	14.6915	48.1192	1	44.9963	0.237	2	-13.9253	0.763	98.7901	94.1871	346	383
FY	rs41655339	6	93381472	A	G	SHROOM3	1.78715	11.9	31.719	1	1.36531	0.237	2	-0.423201	0.763	50.2291	2.75554	522	535
SCS	rs41655339	6	93381472	A	G	SHROOM3	0.0427658	10.4659	24.9024	1	0.0326	0.237	2	-0.0101	0.763	0.0677029	44.0809	19	60
MY	rs109817875	6	93465618	A	G		57.6737	16.6144	61.2321	1	24.7208	0.572	2	-32.9761	0.428	-82.1782	86.1024	405	247
PY	rs109817875	6	93465618	A	G		1.19748	12.4	34.7825	1	0.512559	0.572	2	-0.684924	0.428	-1.65761	42.6383	270	524
SCS	rs109817875	6	93465618	A	G		0.0318332	9.00726	18.6726	1	0.0136	0.572	2	-0.0182	0.428	-0.0509162	33.1487	47	128
DPR	rs109817875	6	93465618	A	G		-0.67818	7.53095	13.2963	2	0.387	0.429	1	-0.291	0.571	0.695927	11.2076	184	100
CCR	rs109817875	6	93465618	A	G		-0.702202	5.90501	8.45191	2	0.398	0.433	1	-0.304	0.567	0.961717	12.284	43	161
MY	rs43480039	6	93486356	A	G	SOWAHB	47.4522	13.8696	43.0004	1	23.2693	0.509	2	-24.1765	0.491	-77.1923	78.8239	491	480
SCS	rs43480039	6	93486356	A	G	SOWAHB	0.0314576	9.03091	18.7664	1	0.0154	0.509	2	-0.016	0.491	-0.0478263	30.3872	72	126
MY	rs41629192	6	93935328	A	G		-66.1911	18.8603	78.5686	2	40.914	0.382	1	-25.2651	0.618	105.699	138.337	163	168
PY	rs41629192	6	93935328	A	G		-1.39253	14.3	45.8153	2	0.861825	0.382	1	-0.530703	0.618	2.00023	60.1805	142	209
MY	rs137545431	6	94128859	A	G		-53.795	15.6065	54.1593	2	24.9022	0.537	1	-28.8938	0.463	-75.6818	74.4559	545	313
SCS	rs41588990	6	94262697	A	G	CNOT6L	-0.0333757	9.24248	19.6155	2	0.0211	0.369	1	-0.0123	0.631	0.0436144	23.9208	162	112
SCS	rs41653142	6	94627787	A	G	LOC107131184	-0.0423447	11.7332	31.0575	2	0.0269	0.365	1	-0.0155	0.635	0.0574699	40.3665	29	18
DPR	rs43479067	6	95572055	A	G		0.725351	8.01067	14.9409	1	0.429	0.408	2	-0.296	0.592	0.692233	11.2366	181	57
CCR	rs43479067	6	95572055	A	G		0.707416	5.92772	8.51185	1	0.416	0.412	2	-0.292	0.588	0.823913	9.31876	144	154
MY	rs41604697	6	95597776	A	C		53.8938	15.2918	52.0414	1	33.7019	0.375	2	-20.1848	0.625	88.8374	97.8239	323	337
CCR	rs41604697	6	95597776	A	C		-0.753135	6.2433	9.36718	2	0.284	0.623	1	-0.469	0.377	-0.846403	9.4437	137	99
DPR	rs137377543	6	95650752	A	G		0.74667	7.97017	14.7982	1	0.47	0.371	2	-0.277	0.629	0.713562	11.0862	191	61
CCR	rs137377543	6	95650752	A	G		0.773608	6.26026	9.41431	1	0.484	0.374	2	-0.289	0.626	0.839768	9	171	98
SCS	rs41627923	6	99150246	A	G		0.0386748	9.1901	19.4035	1	0.0302	0.219	2	-0.00846	0.781	0.0540621	27	109	116
HCR	rs43480805	6	103752356	A	C	AFF1	-0.509159	5.41528	7.21292	2	0.284	0.442	1	-0.225	0.558	0.685069	10.6383	3	11
HCR	rs43480825	6	103774451	A	G	AFF1	0.89298	5.63164	7.74793	1	0.0858	0.904	2	-0.807	0.0961	-1.60647	19.8539	1	6
FY	BTB-01651416	7	40446135	A	G	LOC509184	1.54675	12	32.4295	1	0.870897	0.437	2	-0.675852	0.563	49.8539	2.37161	493	546
FY	rs109609902	7	43653110	A	G		1.5785	11.9	32.0348	1	0.997902	0.367	2	-0.580598	0.633	51.6021	2.47732	507	507
FY	rs42827939	7	44108337	A	G		-1.67829	12.5	35.2526	2	1.0478	0.375	1	-0.630493	0.625	51.284	2.49827	404	514
HCR	ARS-BFGL-NGS-63186	7	47548772	A	C		-0.58145	5.76049	8.0759	2	0.4	0.312	1	-0.181	0.688	0.659036	8.58503	7	3
HCR	rs42598500	7	48881790	A	G	SLC25A48	-0.573304	5.703	7.92872	2	0.395	0.311	1	-0.178	0.689	0.652129	8.48149	9	4
HCR	rs42599672	7	48908617	A	G		0.655477	6.97419	11.511	1	0.328	0.5	2	-0.328	0.5	-0.718058	11.6198	2	1
FY	rs110213293	7	49920600	A	G		-1.82344	13.5	40.762	2	1.21109	0.337	1	-0.616885	0.663	50.0969	2.49465	275	537
FY	rs109480294	7	49999470	A	G	SPOCK1	-1.69643	13.2	38.7645	2	0.938935	0.447	1	-0.757499	0.553	51.2441	2.39633	313	515
FY	rs109888009	7	50056139	A	G	SPOCK1	-1.53768	11.7	30.7282	2	0.603277	0.609	1	-0.9344	0.391	51.1487	-2.4425	550	518
FY	rs110373104	7	50096086	A	C	SPOCK1	-1.71004	13.1	38.7352	2	1.00697	0.411	1	-0.703068	0.589	49.1612	2.37324	314	567
HCR	rs109889673	7	50508931	A	G	SPOCK1	0.517466	5.51745	7.46311	1	0.257	0.504	2	-0.261	0.496	-0.64813	9.61979	4	9
FY	rs134243005	7	51397710	A	G	KDM3B	1.8189	13.6	41.2403	1	1.15666	0.365	2	-0.662244	0.635	60.0362	2.70325	263	381
FY	rs134706788	7	51437662	A	G		-1.88694	14.3	45.3979	2	1.13852	0.396	1	-0.748427	0.604	65.7212	2.78473	207	327
HCR	rs109574014	7	58685318	A	G		0.545849	5.36587	7.09351	1	0.38	0.303	2	-0.166	0.697	0.691896	9.3098	5	15
SCS	rs110529347	8	30059908	A	G	NFIB	-0.0367455	9.83677	22.1033	2	0.0247	0.328	1	-0.0121	0.672	0.0482119	27.1871	106	78
SCS	rs29012932	8	30284829	A	G		0.0366361	10.1083	23.2905	1	0.0133	0.638	2	-0.0234	0.362	-0.0511313	32.2147	52	67
SCS	rs43465685	8	32450361	A	G		0.0359658	8.98722	18.5934	1	0.0269	0.253	2	-0.00911	0.747	0.0537769	29.041	92	130
SCS	rs109869674	8	35305194	A	G	LOC101904827	0.033251	9.46086	20.512	1	0.0143	0.569	2	-0.0189	0.431	-0.0434113	25.0605	141	102
SCS	rs41567337	8	35464882	A	G		-0.0310749	8.8883	18.2049	2	0.0146	0.529	1	-0.0164	0.471	-0.040631	22.3565	192	136
MY	rs43548710	8	41052217	A	G		48.2463	13.3406	39.8601	1	16.3747	0.66	2	-31.8422	0.34	-80.4373	76.5229	524	560
PY	rs43548710	8	41052217	A	G		1.26099	12.6	35.5591	1	0.428191	0.66	2	-0.834609	0.34	-2.10302	63.4685	251	181
PY	rs42828286	8	41096123	A	G		1.39706	11.8	31.2233	1	0.281681	0.799	2	-1.11584	0.201	-2.06478	44.3768	358	466
PY	rs135746009	8	62609148	A	G		1.07048	10.8	26.3726	1	0.387368	0.639	2	-0.684924	0.361	-2.19814	70.3979	560	134
PY	ARS-BFGL-NGS-66921	8	63451801	A	G		-1.1612	11.4	29.3116	2	0.78925	0.32	1	-0.371945	0.68	2.02171	57.3279	417	234
PY	rs43557846	8	63875597	A	G	GABBR2	-1.15666	11.4	29.3768	2	0.784714	0.32	1	-0.371038	0.68	2.02087	57.6778	413	231
FY	rs109142112	8	71320860	A	G	LOXL2	-1.59211	12.3	34.1733	2	0.716675	0.549	1	-0.875433	0.451	63.5229	-2.66831	437	348
FY	rs43560689	8	71429865	A	G		1.7554	13.3	39.8665	1	0.684924	0.609	2	-1.07048	0.391	58.1675	-2.59777	293	403
PY	Hapmap48427-BTA-66501	8	73677309	A	G	DOCK5	-1.21563	12	32.6778	2	0.807394	0.336	1	-0.408233	0.664	1.97985	56.8861	325	240
FY	rs43564499	8	73800791	A	G	CDCA2	2.07292	11.7	31.082	1	0.322504	0.844	2	-1.75087	0.156	51.2147	-3.26332	537	516
PY	rs110594250	8	75024518	A	C		-1.2247	12.3	34.1707	2	0.798322	0.349	1	-0.428191	0.651	2.05254	61.3565	285	197
DPR	ARS-BFGL-NGS-114115	8	75152534	A	G	DPYSL2	0.801629	7.44475	13.0112	1	0.627	0.218	2	-0.175	0.782	0.842856	11.699	162	108
PY	rs43563141	8	75347512	A	G		-1.1113	11.5	29.9101	2	0.653172	0.411	1	-0.458128	0.589	1.7949	50.1427	397	327
DPR	rs109757723	8	76231601	A	C	B4GALT1	0.779555	7.2448	12.3622	1	0.609	0.218	2	-0.17	0.782	0.817634	11.0555	195	130
FY	rs43562608	8	76454131	A	G	NFX1	-1.67829	12.8	36.6861	2	0.662244	0.606	1	-1.01605	0.394	69.699	-2.82607	365	293
FY	rs41624893	8	76507379	A	C		-1.74179	13.4	39.9957	2	0.730283	0.58	1	-1.01151	0.42	74.9586	-2.91841	291	262
FY	rs41589904	8	76582220	A	G	UBE2R2	1.75087	13.4	40.4485	1	0.734819	0.579	2	-1.01605	0.421	75.7212	-2.93028	280	258
FY	rs133721271	8	77717337	A	G		-1.67829	12.8	36.6003	2	0.988831	0.412	1	-0.693996	0.588	65.7696	2.74713	368	326
FY	rs133903613	8	77748306	A	G		-1.68283	12.8	36.7878	2	0.988831	0.412	1	-0.693996	0.588	65.9586	2.75084	361	324
FY	rs43145416	8	79774422	A	G		1.90055	14.7	48.1911	1	0.816466	0.57	2	-1.08408	0.43	75.1938	-2.90479	178	261
FPC	rs135215267	8	84051498	A	G	ERCC6L2	-0.012	18.6	#REF!	2	0.00646	0.463	1	-0.00556	0.537	0.0215058	174.081	419	404
FPC	rs43565278	8	85226911	A	G	ZNF484	0.0118	18.3	#REF!	1	0.00586	0.502	2	-0.00591	0.498	-0.0215673	174.092	418	416
FPC	rs43107273	8	87123607	A	G	CDC42BPA	-0.0128	18.8	#REF!	2	0.00816	0.36	1	-0.00459	0.64	0.0229095	176.721	413	394
FPC	rs29010294	8	89564388	A	G		0.0134	20.8	#REF!	1	0.0067	0.498	2	-0.00665	0.502	-0.0231551	202.119	354	331
FPC	rs43572409	8	89587806	A	G		-0.0137	21.3	#REF!	2	0.00676	0.505	1	-0.00689	0.495	-0.0237287	212.538	338	316
FPC	rs42226565	8	93307317	A	G	LOC104969483	-0.0128	16.1	#REF!	2	0.0102	0.202	1	-0.00259	0.798	0.0237355	136.886	546	540
CCR	rs110467864	9	71141204	A	G	LOC101904601	-0.884044	7.1468	12.0498	2	0.313	0.646	1	-0.571	0.354	-0.903713	10.1938	97	32
MY	rs134140171	9	71308170	A	G	MOXD1	70.8532	14.1734	44.857	1	61.2349	0.134	2	-9.52543	0.866	120.264	88.0809	390	444
PY	rs134140171	9	71308170	A	G	MOXD1	1.5785	11.4	29.3372	1	1.36531	0.134	2	-0.212281	0.866	2.70326	54.2366	415	275
CCR	rs134140171	9	71308170	A	G	MOXD1	-1.07858	6.36691	9.71373	2	0.149	0.862	1	-0.93	0.138	-1.29365	11.0269	65	84
MY	rs43710073	9	72062027	A	G		62.9758	14.2934	45.6038	1	51.2559	0.183	2	-11.5212	0.817	108.736	93	356	427
PY	rs43710073	9	72062027	A	G		1.41974	11.6	30.3925	1	1.15666	0.183	2	-0.259455	0.817	2.44561	57.3098	384	236
CCR	rs110790629	9	72533081	A	G	EYA4	-0.744804	6.32793	9.60374	2	0.376	0.495	1	-0.369	0.505	-0.830826	9.65758	124	91
CCR	rs109830365	9	72576471	A	G	EYA4	0.722277	6.18035	9.19319	1	0.36	0.501	2	-0.362	0.499	-0.805451	9.22915	152	105
MY	rs41662471	9	73185539	A	G		57.9631	15.1568	51.1457	1	42.3201	0.27	2	-15.6489	0.73	101.183	105.796	270	346
PY	rs41662471	9	73185539	A	C		1.29274	12.2	33.475	1	0.943471	0.27	2	-0.349266	0.73	2.26775	64.699	306	169
CCR	rs41662471	9	73185539	A	G		-0.822315	6.3224	9.58818	2	0.226	0.725	1	-0.596	0.275	-1.01749	11.4089	56	94
MY	rs110483635	9	73259605	A	G		49.5427	13.7815	42.4685	1	32.3865	0.346	2	-17.1458	0.654	83.2536	82.1427	446	490
PY	rs110483635	9	73259605	A	G		1.14305	11.5	29.752	1	0.748427	0.346	2	-0.395986	0.654	1.95486	55.1249	405	267
MY	BTA-84258-no-rs	9	73479331	A	G		-65.4685	16.0653	57.3251	2	50.3487	0.228	1	-14.9232	0.772	111.906	115.523	234	283
PY	BTA-84258-no-rs	9	73479331	A	C		-1.46964	13	37.8268	2	1.13398	0.228	1	-0.335204	0.772	2.50918	70.6778	220	132
MY	rs109037349	9	73898250	A	G		-64.3345	15.6325	54.3363	2	49.4415	0.229	1	-14.6964	0.771	111.121	111.796	249	311
PY	rs109037349	9	73898250	A	T		-1.42881	12.5	35.2798	2	1.10223	0.229	1	-0.32704	0.771	2.47445	67.4815	255	150
MY	rs109271753	9	73922020	A	G		-65.4661	16.0649	57.3224	2	50.3487	0.228	1	-14.9232	0.772	111.921	115.553	233	284
PY	rs109271753	9	73922020	A	G		-1.4651	13	37.6861	2	1.12944	0.228	1	-0.334297	0.772	2.50711	70.5686	222	133
CCR	rs109271753	9	73922020	A	G		0.806123	5.79585	8.16695	1	0.185	0.77	2	-0.621	0.23	-1.02629	10.3768	92	190
MY	rs110654483	9	74293236	A	G		-49.0177	14.0234	43.9355	2	29.6196	0.396	1	-19.4137	0.604	90.6186	103.959	281	458
MY	rs110433742	9	74722894	A	G		-71.9493	17.082	64.6615	2	57.1526	0.208	1	-14.9685	0.792	114.6	112.456	243	235
PY	rs110433742	9	74722894	A	C		-1.642	14.1	44.2007	2	1.30181	0.208	1	-0.342008	0.792	2.64457	72.8239	156	124
CCR	rs110433742	9	74722894	A	G		0.985692	6.86605	11.1791	1	0.208	0.789	2	-0.778	0.211	-1.17829	12.5686	40	46
PY	rs41594178	9	75194809	A	G	PDE7B	1.24284	12.7	36.2284	1	0.775642	0.375	2	-0.4672	0.625	1.71395	44.1739	244	479
MY	rs110084815	9	75778896	A	C		67.3986	15.8865	56.0804	1	53.5239	0.204	2	-13.7892	0.796	111.076	105.013	273	296
PY	rs110084815	9	75778896	A	G		1.54675	13.2	38.8041	1	1.23377	0.204	2	-0.316607	0.796	2.54665	67.1549	208	155
CCR	rs110084815	9	75778896	A	C		-1.05905	7.33093	12.6392	2	0.219	0.793	1	-0.84	0.207	-1.23251	13.585	30	26
PY	rs43705532	9	75932080	A	C		1.1612	12.2	33.6478	1	0.585134	0.498	2	-0.580598	0.502	1.65079	44.1612	300	480
MY	rs134971795	9	75987725	A	G	IL20RA	48.0942	13.5742	41.2321	1	30.2999	0.37	2	-17.7808	0.63	92.1713	104.284	278	520
CCR	rs134971795	9	75987725	A	G	IL20RA	-0.702067	5.80076	8.17965	2	0.263	0.625	1	-0.439	0.375	-0.825271	9.04096	166	189
MY	rs41663507	9	76527168	A	G		51.3038	14.9378	49.71	1	22.6796	0.558	2	-28.6217	0.442	-75.1171	74.0555	551	362
PY	rs41663507	9	76527168	A	G		1.18388	12.4	34.8041	1	0.521631	0.558	2	-0.662244	0.442	-1.78711	51.0177	268	313
CCR	rs109483390	9	76868290	A	G		-0.775636	6.60792	10.408	2	0.354	0.543	1	-0.421	0.457	-0.874889	10.5376	83	64
MY	rs41594180	9	76987007	A	G		51.1639	14.2284	45.1993	1	33.5204	0.345	2	-17.6447	0.655	91.8488	99.3098	314	434
PY	rs41594180	9	76987007	A	G		1.07955	10.8	26.5452	1	0.707604	0.345	2	-0.371945	0.655	1.97073	55.7696	550	260
CCR	rs41594180	9	76987007	A	G		-0.704902	5.75851	8.0706	2	0.249	0.646	1	-0.456	0.354	-0.840276	9.02228	169	197
MY	rs41663515	9	77033979	A	G	ARFGEF3	50.3753	13.8711	43.0092	1	33.7926	0.329	2	-16.6015	0.671	87.1006	87.9208	392	479
MY	rs109747205	9	77832949	A	G		-66.3043	17.3492	66.6655	2	48.0808	0.272	1	-18.053	0.728	100.228	104.921	274	224
PY	rs109747205	9	77832949	A	G		-1.45603	13.7	42.1113	2	1.05687	0.272	1	-0.396439	0.728	2.23296	63.4202	172	182
CCR	rs109747205	9	77832949	A	G		0.921658	7.07374	11.82	1	0.255	0.724	2	-0.667	0.276	-1.11525	13.6778	29	37
MY	rs109351097	9	77923529	A	G		-65.9887	17.213	65.6402	2	46.72	0.292	1	-19.2323	0.708	108.396	123.824	205	228
PY	rs109351097	9	77923529	A	G		-1.51046	14.2	45.1391	2	1.07048	0.292	1	-0.440891	0.708	2.4504	76.9586	147	106
CCR	rs109351097	9	77923529	A	G		0.907496	6.91242	11.3205	1	0.265	0.708	2	-0.642	0.292	-1.00228	11.1938	62	45
MY	rs41664353	9	78300558	A	T		-56.5751	16.0132	56.9626	2	35.0173	0.381	1	-21.5456	0.619	92.4189	105.602	272	289
PY	rs41664353	9	78300558	A	G		-1.15666	11.8	31.4056	2	0.716675	0.381	1	-0.440438	0.619	1.89741	54.3665	353	272
CCR	rs41664353	9	78300558	A	T		0.778643	6.44889	9.94712	1	0.3	0.615	2	-0.479	0.385	-0.872232	10.0605	104	77
PY	rs41666494	9	78811934	A	G		-1.07501	11.3	28.7645	2	0.56699	0.473	1	-0.508023	0.527	1.72987	48.0269	438	382
PY	rs108998706	9	78921490	A	G		1.10223	11.4	29.4271	1	0.535239	0.517	2	-0.571526	0.483	-1.68313	44.2291	411	475
MY	rs41579916	9	79191994	C	G		59.4399	16.1988	58.2628	1	40.7779	0.314	2	-18.6426	0.686	97.173	107.208	262	271
PY	rs41579916	9	79191994	A	G		1.32902	13	38.1146	1	0.91172	0.314	2	-0.415944	0.686	2.12171	62.284	214	190
CCR	rs41579916	9	79191994	C	G		-0.796431	6.35322	9.67502	2	0.252	0.683	1	-0.544	0.317	-0.833661	8.56864	199	85
MY	rs134881296	9	79272004	A	G		54.1672	15.1079	50.8239	1	33.5204	0.381	2	-20.6384	0.619	92.4298	102.523	292	349
PY	rs134881296	9	79272004	A	G		1.09769	11	27.5969	1	0.680388	0.381	2	-0.418665	0.619	1.90665	53.2924	491	290
CCR	rs134881296	9	79272004	A	G		-0.775965	6.32792	9.60368	2	0.3	0.614	1	-0.476	0.386	-0.870176	9.74473	114	92
MY	rs29026461	9	81195326	A	G		-56.0325	13.4136	40.2857	2	44.0438	0.214	1	-11.9748	0.786	93.4064	77.2291	514	540
PY	rs29026461	9	81195326	A	G		-1.26552	10.9	27.0931	2	0.997902	0.214	1	-0.270794	0.786	2.08803	47.0862	513	402
CCR	rs29026461	9	81195326	A	G		0.875868	6.12738	9.0481	1	0.188	0.786	2	-0.688	0.214	-0.96803	8.92082	174	108
PPC	rs110018397	10	46108878	A	G	DAPK2	0.00812	24.8	134.569	1	0.00677	0.166	2	-0.00135	0.834	0.0145956	310.432	414	371
PPC	rs110588142	10	46388294	A	T		-0.0082	25	136.733	2	0.00684	0.166	1	-0.00136	0.834	0.014721	314.569	409	365
PPC	rs109394729	10	46486647	A	G	USP3	-0.00701	22.7	113.18	2	0.00566	0.193	1	-0.00135	0.807	0.012551	258.027	513	457
PPC	ARS-BFGL-NGS-48394	10	46806159	C	G	APH1B	-0.00688	22.4	110.124	2	0.00554	0.195	1	-0.00134	0.805	0.0123368	251.347	526	468
CCR	rs41591174	10	58004357	A	G	MYO5A	0.675097	5.75335	8.05734	1	0.327	0.516	2	-0.348	0.484	-0.819179	9.45593	136	199
CCR	rs110901772	10	61201023	A	G	GALK2	-0.679365	5.80895	8.20089	2	0.338	0.502	1	-0.341	0.498	-0.812668	9.38722	141	187
CCR	rs43638065	10	61684704	A	G	CEP152	-0.71459	6.08261	8.92639	2	0.33	0.538	1	-0.384	0.462	-0.800017	9.10791	161	120
CCR	rs109565014	10	62229559	A	G		-0.691909	5.87134	8.36348	2	0.386	0.442	1	-0.306	0.558	0.866522	10.3565	94	170
CCR	rs41589116	10	62463444	A	C	MYEF2	-0.687943	5.86956	8.35884	2	0.327	0.524	1	-0.361	0.476	-0.809583	9.284	148	171
CCR	rs43644469	10	62544551	A	G		-0.725075	5.97276	8.63135	2	0.276	0.619	1	-0.449	0.381	-0.838304	9.31876	145	145
CCR	rs42223324	10	68953099	A	C	PELI2	-0.8326	7.04942	11.744	2	0.381	0.542	1	-0.451	0.458	-0.913474	11.5686	51	40
CCR	rs109088329	10	69557467	A	G		-0.721762	5.99023	8.67793	2	0.285	0.605	1	-0.436	0.395	-0.805619	8.82391	181	141
PY	rs43645688	10	89235558	A	G	LOC104973254	1.88241	13	38.1824	1	1.64654	0.124	2	-0.234053	0.876	2.65967	49.5376	213	338
PY	BTA-80363-no-rs	10	90237143	A	G		-1.79622	12.3	34.1772	2	1.5785	0.123	1	-0.220446	0.877	2.53342	43.9586	284	486
PPC	rs110448250	11	63337021	A	G		-0.00643	21.6	102.726	2	0.00506	0.213	1	-0.00137	0.787	0.0116887	244.041	544	505
PPC	rs41668653	11	63467507	A	G		0.00773	26.8	156.762	1	0.00593	0.233	2	-0.0018	0.767	0.0139622	366.721	333	300
PPC	rs110138103	11	64906730	A	G	MEIS1	-0.00607	20.7	94.3478	2	0.0047	0.226	1	-0.00137	0.774	0.0113116	237.108	569	565
FPC	rs110439775	11	72808667	A	G	SLC35F6	-0.0134	16.9	#REF!	2	0.0105	0.212	1	-0.00283	0.788	0.0236791	139.658	533	493
SCS	rs41633398	13	27270481	A	G		0.0334718	8.37858	16.2692	1	0.0249	0.256	2	-0.00857	0.744	0.0499191	25.284	135	188
PPC	ARS-BFGL-NGS-5872	13	44331040	A	G		0.00622	23.4	120.04	1	0.00188	0.698	2	-0.00435	0.302	-0.010284	237.18	567	433
PPC	rs42626024	13	45582166	A	G	LOC101904633	0.0059	21.7	103.9	1	0.00167	0.716	2	-0.00423	0.284	-0.0110182	260.42	506	499
PPC	rs41667894	13	45611537	A	G		0.00567	22.7	113.157	1	0.00217	0.617	2	-0.0035	0.383	-0.00983414	240.62	556	458
PPC	rs41585348	13	46203780	A	C		0.00664	26.9	158.719	1	0.0039	0.412	2	-0.00273	0.588	0.0115236	337.292	380	293
PPC	rs41630162	13	46393168	A	G	ADARB2	-0.00686	26.9	158.939	2	0.00445	0.351	1	-0.00241	0.649	0.0118849	337	381	291
PPC	rs42442683	13	46510476	A	C	ADARB2	-0.00696	27.2	162.324	2	0.00455	0.347	1	-0.00241	0.653	0.0119276	336.886	382	281
PPC	rs42442702	13	46543726	A	C	ADARB2	-0.00672	27.1	160.408	2	0.00407	0.394	1	-0.00265	0.606	0.0114435	326.854	394	286
PPC	rs42443071	13	46605539	A	G	ADARB2	-0.00692	27.1	160.796	2	0.00451	0.348	1	-0.00241	0.652	0.0119664	340.26	376	285
PPC	rs41692585	13	46638190	A	G		0.00715	28.7	179.735	1	0.00434	0.393	2	-0.00281	0.607	0.0125627	395.328	298	232
PPC	rs41692543	13	46661424	A	G	WDR37	-0.00706	28.4	177.052	2	0.00424	0.399	1	-0.00282	0.601	0.0125043	393.796	299	242
PPC	rs110014240	13	46723493	A	G		-0.0074	30.4	201.509	2	0.00352	0.524	1	-0.00388	0.476	-0.0129482	438.886	250	196
PPC	rs41585357	13	46818481	A	G	LARP4B	-0.00712	28.6	178.703	2	0.00429	0.398	1	-0.00283	0.602	0.0123874	386.495	316	236
PPC	rs41698238	13	46841024	A	G		0.00711	28.6	178.311	1	0.00427	0.399	2	-0.00283	0.601	0.0123717	386.114	317	238
PPC	rs109943941	13	47211871	A	G	ZMYND11	0.00713	28.7	180.26	1	0.00426	0.402	2	-0.00287	0.598	0.0124176	389.921	307	231
PPC	rs41699268	13	47289669	A	C		-0.00708	28.5	177.827	2	0.00422	0.404	1	-0.00286	0.596	0.0123759	387.959	314	241
PPC	rs41629990	13	47368346	A	C		-0.00718	28.8	181.46	2	0.00431	0.399	1	-0.00286	0.601	0.0124501	390.509	305	230
PPC	rs41257524	13	47397987	A	G		0.00709	28.6	178.735	1	0.00422	0.405	2	-0.00287	0.595	0.0123942	390.26	306	235
PPC	rs110529622	13	47485051	A	G		0.00747	29.1	185.75	1	0.00262	0.65	2	-0.00485	0.35	-0.0127981	391.678	302	224
PPC	rs798764760	13	47778392	A	C		-0.00695	28.2	173.509	2	0.00292	0.58	1	-0.00403	0.42	-0.012151	379.796	323	252
PPC	rs41697475	13	47819293	A	G	CDS2	-0.00755	29.5	189.851	2	0.00275	0.635	1	-0.00479	0.365	-0.0128835	399.481	292	218
PPC	rs41602127	13	47879982	A	G		-0.00731	29.8	193.955	2	0.00402	0.45	1	-0.00329	0.55	0.0127825	423.921	263	208
PPC	rs109730331	13	48179394	A	G		-0.00693	28.2	173.767	2	0.00403	0.418	1	-0.0029	0.582	0.0117826	354	357	251
PPC	rs133969665	13	48278799	A	G	C13H20orf196	-0.00589	22.9	114.79	2	0.00383	0.35	1	-0.00206	0.65	0.0119378	334.523	383	450
PPC	rs135944419	13	48299352	A	G	C13H20orf196	-0.00589	22.9	114.824	2	0.00383	0.35	1	-0.00206	0.65	0.0119312	334.06	385	449
PPC	rs41691576	13	49369462	A	C		0.00676	24.7	133.304	1	0.00186	0.724	2	-0.00489	0.276	-0.0116871	285.523	453	373
PPC	rs41691845	13	49700244	A	G		-0.00597	21.6	102.971	2	0.00437	0.268	1	-0.0016	0.732	0.0122056	305.959	423	503
PPC	rs29010925	13	50306089	A	G		0.00628	24.3	129.971	1	0.00415	0.34	2	-0.00213	0.66	0.011479	309.921	415	389
PPC	rs42537089	13	50813233	A	G		-0.00579	20.8	94.9281	2	0.0043	0.258	1	-0.00149	0.742	0.0119732	287.357	450	558
PPC	ARS-BFGL-NGS-107158	13	52241779	A	G		-0.00674	23.5	121.633	2	0.00163	0.758	1	-0.00511	0.242	-0.0116588	263.796	493	424
PPC	rs42387318	13	53472741	A	G	STK35	-0.00544	22	106.058	2	0.00225	0.587	1	-0.00319	0.413	-0.0100672	257.699	514	489
PPC	rs110789783	13	53915515	A	G	SIRPB1	-0.0058	23.5	121.363	2	0.00264	0.545	1	-0.00316	0.455	-0.0111437	316.854	402	426
PPC	rs42458313	13	54167722	A	G	MYT1	0.00557	22.5	111.351	1	0.00224	0.597	2	-0.00332	0.403	-0.0103282	269	478	463
MY	rs137043430	13	54336882	A	G	PRPF6	-48.1563	14.0976	44.3915	2	25.129	0.478	1	-23.0425	0.522	79.5759	83.0862	437	451
PPC	rs137043430	13	54336882	A	G	PRPF6	0.00587	24.1	127.375	1	0.00281	0.522	2	-0.00307	0.478	-0.0109727	313.886	410	398
MY	rs41692018	13	54397045	A	G	DNAJC5	49.3339	14.4133	46.3536	1	25.6733	0.48	2	-23.6775	0.52	81.2841	86.4202	401	414
PPC	rs41692018	13	54397045	A	G	DNAJC5	-0.00593	24.3	129.146	2	0.00284	0.521	1	-0.00309	0.479	-0.0110129	315.377	405	394
MY	rs41692027	13	54426258	A	G	TPD52L2	47.9684	14.044	44.0615	1	24.9022	0.48	2	-23.0425	0.52	79.7828	83.585	429	457
PPC	rs41692027	13	54426258	A	G	TPD52L2	-0.00586	24	126.824	2	0.00282	0.52	1	-0.00305	0.48	-0.0109836	314.824	408	404
MY	rs41692839	13	54464448	A	G	ZBTB46	48.9784	14.3401	45.8962	1	25.4919	0.48	2	-23.4961	0.52	80.7993	85.699	407	421
PPC	rs41692839	13	54464448	A	G	ZBTB46	-0.00592	24.3	129.272	2	0.00284	0.52	1	-0.00308	0.48	-0.0110033	315.921	404	393
MY	rs109660079	13	54928058	A	G	SLC17A9	55.1547	16.0569	57.266	1	24.0857	0.563	2	-31.0711	0.437	-89.3871	103.585	283	285
PPC	rs109660079	13	54928058	A	G	SLC17A9	-0.00736	30	196.987	2	0.00415	0.437	1	-0.00321	0.563	0.0136892	483.301	225	201
PPC	rs135294514	13	54986443	A	G	DIDO1	-0.00703	28.3	174.623	2	0.00285	0.595	1	-0.00419	0.405	-0.0126486	405.42	285	248
MY	rs110343896	13	55183375	A	G	LOC104973829	56.2641	16.2797	58.8356	1	24.6754	0.561	2	-31.57	0.439	-90.8477	105.824	269	268
PPC	rs110343896	13	55183375	A	G	LOC104973829	-0.0074	30	196.81	2	0.00416	0.439	1	-0.00325	0.561	0.0137542	482.678	227	202
MY	rs41695302	13	55235896	A	G		56.1131	16.1707	58.0645	1	24.5847	0.562	2	-31.5246	0.438	-90.2163	103.481	284	275
PPC	rs41695302	13	55235896	A	G		-0.00741	29.9	195.536	2	0.00416	0.438	1	-0.00325	0.562	0.0137729	479.77	228	204
PPC	rs110923481	13	55288364	A	G		0.00575	21	96.8697	1	0.00156	0.728	2	-0.00419	0.272	-0.0107208	239.174	560	545
MY	rs110237855	13	55332025	A	C	RBBP8NL	-62.8881	18.108	72.5186	2	26.0362	0.586	1	-36.877	0.414	-101.4	129.678	188	195
PPC	rs110237855	13	55332025	A	C	RBBP8NL	0.00804	32.5	229.971	1	0.00471	0.414	2	-0.00333	0.586	0.0144515	525.097	193	158
MY	rs29012218	13	55409520	A	G	LAMA5	-49.9039	13.735	42.1898	2	33.6565	0.326	1	-16.2386	0.674	84.4157	82.8539	438	499
PPC	rs29012218	13	55409520	A	G	LAMA5	0.00593	22.8	114.68	1	0.00193	0.674	2	-0.004	0.326	-0.0104938	254.658	519	451
MY	rs41696761	13	55449134	A	C	OSBPL2	-58.5199	16.9617	63.7721	2	25.4012	0.566	1	-33.1122	0.434	-94.2174	114.886	238	242
PPC	rs41696761	13	55449134	A	C	OSBPL2	0.00769	31.3	213.399	1	0.00435	0.434	2	-0.00334	0.566	0.0135655	474.337	233	178
MY	rs41696817	13	55529589	A	C	MTG2	62.425	18.0187	71.8182	1	25.9001	0.585	2	-36.5142	0.415	-100.295	127.721	193	197
PPC	rs41696817	13	55529589	A	C	MTG2	-0.008	32.4	228.523	2	0.00468	0.415	1	-0.00332	0.585	0.0143296	519.77	198	162
MY	rs41697716	13	55642499	A	G	TAF4	64.2339	18.6979	77.2426	1	28.4402	0.557	2	-35.7884	0.443	-102.386	134.699	177	172
PPC	rs41697716	13	55642499	A	G	TAF4	-0.00773	31.5	217.038	2	0.00431	0.443	1	-0.00342	0.557	0.0137851	487.131	217	174
MY	rs110991267	13	55867859	A	G	CDH4	48.6809	14.1355	44.6234	1	27.2155	0.441	2	-21.4549	0.559	82.7955	89.1938	382	449
PPC	rs110991267	13	55867859	A	G	CDH4	-0.00517	21	97.2284	2	0.00228	0.559	1	-0.00289	0.441	-0.00964617	241.119	555	543
MY	rs41692756	13	55973589	A	G	CDH4	-56.0225	13.4141	40.289	2	44.0891	0.213	1	-11.9295	0.787	91.7236	75.1079	539	539
PY	rs41692756	13	55973589	A	G	CDH4	-1.37438	11.9	31.7258	2	1.07955	0.213	1	-0.292567	0.787	2.14043	49.7959	342	333
MY	rs134849571	13	56123414	A	G	CDH4	-47.6456	13.3198	39.7375	2	30.1185	0.367	1	-17.5087	0.633	80.8922	78.8861	489	566
PY	rs110581982	13	57519343	A	G		-1.11584	11.4	29.209	2	0.703068	0.368	1	-0.410501	0.632	1.65948	41.5376	420	565
PY	rs41694067	13	57548174	A	G		1.23377	13	37.8697	1	0.612349	0.501	2	-0.616885	0.499	-1.84565	55.2218	219	265
FPC	rs136260301	14	1379063	A	G	LOC100299242	0.0143	20.8	#REF!	1	0.00493	0.655	2	-0.00935	0.345	-0.0267712	292.638	252	332
MY	rs109208977	14	1427669	A	C	ZNF16	74.3149	21.5888	102.559	1	35.1534	0.527	2	-39.1903	0.473	-136.201	248.18	66	93
FY	rs109208977	14	1427669	A	C	ZNF16	-1.55582	12	32.5186	2	0.821002	0.473	1	-0.734819	0.527	90.2076	3.14765	488	191
PY	rs109208977	14	1427669	A	G	ZNF16	1.41067	14.8	48.6271	1	0.66678	0.527	2	-0.743891	0.473	-2.48303	98.2676	123	66
FPC	rs109208977	14	1427669	A	C	ZNF16	-0.032	49.7	533.488	2	0.0168	0.473	1	-0.0151	0.527	0.0505456	1166.35	70	73
PPC	rs109208977	14	1427669	A	C	ZNF16	-0.00628	25.5	142.833	2	0.00331	0.473	1	-0.00297	0.527	0.0122581	434.215	255	347
MY	rs110508680	14	1439476	A	C	ZNF16	65.7036	18.9013	78.9066	1	37.5121	0.429	2	-28.1681	0.571	131.114	226.387	84	165
PY	rs110508680	14	1439476	A	C	ZNF16	1.18841	12.3	34.2388	1	0.680388	0.429	2	-0.512559	0.571	2.36537	87.8539	283	77
FPC	rs110508680	14	1439476	A	C	ZNF16	-0.0284	43.7	413.979	2	0.0122	0.571	1	-0.0162	0.429	-0.0462901	962.699	89	98
PPC	rs110508680	14	1439476	A	C	ZNF16	-0.00598	24.1	127.173	2	0.00256	0.571	1	-0.00341	0.429	-0.0120891	415.553	273	401
MY	rs110090404	14	1463676	A	G		88.6606	21.9723	106.19	1	68.0388	0.231	2	-20.457	0.769	174.681	292.108	46	89
FY	rs110090404	14	1463676	A	G		-3.74213	24.7	133.724	2	0.861825	0.769	1	-2.88031	0.231	277.538	-6.55567	16	42
PY	rs110090404	14	1463676	A	G		1.38799	12.4	34.5376	1	1.06594	0.231	2	-0.320236	0.769	2.74029	85.8539	278	80
FPC	rs110090404	14	1463676	A	G		-0.0517	68.8	1012.83	2	0.0119	0.769	1	-0.0398	0.231	-0.0791756	2048.24	43	42
PPC	rs110090404	14	1463676	A	G		-0.00952	33.1	238.585	2	0.0022	0.769	1	-0.00732	0.231	-0.0182422	687.796	138	150
MY	rs109752439	14	1489496	A	G		145.002	41.0491	365.93	1	52.6167	0.637	2	-92.5328	0.363	-265.772	881.658	5	6
FY	rs109752439	14	1489496	A	G		-3.13432	23.6	121.924	2	1.9958	0.363	1	-1.13852	0.637	363.201	6.56026	22	15
PY	rs109752439	14	1489496	A	G		2.69434	27.4	164.824	1	0.979759	0.637	2	-1.71458	0.363	-4.78794	339.137	6	5
FPC	rs109752439	14	1489496	A	G		-0.0631	96.5	1973.31	2	0.0402	0.363	1	-0.0229	0.637	0.101036	4362.14	6	6
PPC	rs109752439	14	1489496	A	G		-0.0127	50.4	548.401	2	0.00808	0.363	1	-0.00461	0.637	0.0241265	1572	9	15
MY	rs41630614	14	1514056	A	C		-69.2543	20.1666	89.6536	2	38.011	0.451	1	-31.2525	0.549	138.497	259.31	61	126
FY	rs41630614	14	1514056	A	C		1.642	12.7	36.4067	1	0.743891	0.549	2	-0.902648	0.451	84.3979	-3.02686	372	216
PY	rs41630614	14	1514056	A	G		-1.21109	12.7	36.3458	2	0.66678	0.451	1	-0.548846	0.549	2.40605	93.3279	240	69
FPC	rs41630614	14	1514056	A	C		0.0312	48.6	510.462	1	0.0141	0.549	2	-0.0171	0.451	-0.0507101	1186.54	68	75
PPC	rs41630614	14	1514056	A	C		0.00661	27	159.186	1	0.00298	0.549	2	-0.00363	0.451	-0.013332	518.854	199	290
MY	rs109772188	14	1529914	A	G		69.084	19.9633	87.8794	1	37.8749	0.452	2	-31.2071	0.548	139.262	257.658	63	131
FY	rs109772188	14	1529914	A	G		-1.66922	12.8	37.0376	2	0.752963	0.548	1	-0.916256	0.452	84.6383	-3.05789	355	213
PY	rs109772188	14	1529914	A	G		1.20202	12.5	35.2306	1	0.657708	0.452	2	-0.54431	0.548	2.41607	92.4815	256	71
FPC	rs109772188	14	1529914	A	G		-0.0314	48.5	508.393	2	0.0142	0.548	1	-0.0172	0.452	-0.0510977	1183.96	69	76
PPC	rs109772188	14	1529914	A	G		-0.00665	26.9	158.542	2	0.00301	0.548	1	-0.00364	0.452	-0.0134367	517.921	201	294
MY	rs136580003	14	1585385	A	G	ARHGAP39	-70.4073	20.3089	90.9066	2	39.3718	0.441	1	-31.0257	0.559	136.994	247.854	67	123
PY	rs136580003	14	1585385	A	G	ARHGAP39	-1.27459	13.2	39.1911	2	0.712139	0.441	1	-0.562454	0.559	2.41683	92	204	72
FPC	rs136580003	14	1585385	A	G	ARHGAP39	0.0298	46	458.027	1	0.0132	0.559	2	-0.0167	0.441	-0.0488073	1073.72	78	86
PPC	rs136580003	14	1585385	A	G	ARHGAP39	0.00642	25.9	147.458	1	0.00283	0.559	2	-0.00359	0.441	-0.0129607	479.036	229	324
MY	rs109146371	14	1651311	A	G	PPP1R16A	-213.344	55.0558	652.74	2	54.431	0.745	1	-158.757	0.255	-395.745	1596.28	2	3
FY	rs109146371	14	1651311	A	G	PPP1R16A	5.48846	37.6	307.315	1	4.08233	0.255	2	-1.4016	0.745	904.292	11.4651	2	2
PY	rs109146371	14	1651311	A	C	PPP1R16A	-3.85553	35.8	279.089	2	0.984295	0.745	1	-2.87124	0.255	-6.75852	551.328	3	3
FPC	rs109146371	14	1651311	A	G	PPP1R16A	0.0992	140	4109.22	1	0.0739	0.255	2	-0.0253	0.745	0.160391	8982.21	2	2
PPC	rs109146371	14	1651311	A	G	PPP1R16A	0.0194	70.5	1062.75	1	0.0145	0.255	2	-0.00497	0.745	0.0382716	3230.92	2	2
MY	rs109968515	14	1675278	A	G	CYHR1	-99.7388	29.028	184.273	2	43.3634	0.565	1	-56.2454	0.435	-197.259	518	18	37
FY	rs109968515	14	1675278	A	G	CYHR1	3.00731	23.3	119.067	1	1.70097	0.435	2	-1.30634	0.565	301.745	5.79146	23	33
PY	rs109968515	14	1675278	A	G	CYHR1	-1.68736	17.7	69.4214	2	0.734819	0.565	1	-0.957079	0.435	-3.17079	159.161	59	24
FPC	rs109968515	14	1675278	A	G	CYHR1	0.0496	77.7	1287.31	1	0.028	0.435	2	-0.0216	0.565	0.0806984	2964.6	23	26
PPC	rs109968515	14	1675278	A	G	CYHR1	0.00993	40.5	356.347	1	0.00561	0.435	2	-0.00432	0.565	0.0205116	1210.6	43	68
MY	rs17870736	14	1696470	A	C	VPS28	-112.295	32.4409	229.728	2	46.72	0.585	1	-65.7708	0.415	-211.67	591.102	14	19
FY	rs17870736	14	1696470	A	C	VPS28	3.13886	24.1	127.587	1	1.83705	0.415	2	-1.30181	0.585	344.268	6.21462	19	22
PY	rs17870736	14	1696470	A	C	VPS28	-1.95045	20.3	90.762	2	0.81193	0.585	1	-1.14305	0.415	-3.45481	187.097	40	15
FPC	rs17870736	14	1696470	A	C	VPS28	0.0539	83.9	1497.65	1	0.0316	0.415	2	-0.0224	0.585	0.0864443	3372.43	16	20
PPC	rs17870736	14	1696470	A	C	VPS28	0.0108	43.8	415.848	1	0.00632	0.415	2	-0.00449	0.585	0.021633	1334.89	24	47
MY	rs109421300	14	1801116	A	G	DGAT1	-248.126	61.8104	820	2	57.6062	0.768	1	-190.509	0.232	-445.052	1906.03	1	1
FY	rs109421300	14	1801116	A	G	DGAT1	6.25957	41.5	373.899	1	4.80808	0.232	2	-1.45603	0.768	1123.25	13.1518	1	1
PY	rs109421300	14	1801116	A	G	DGAT1	-4.50417	40.3	370.356	2	1.04326	0.768	1	-3.45637	0.232	-7.60402	658.721	1	1
FPC	rs109421300	14	1801116	A	G	DGAT1	0.114	157	5150.79	1	0.0879	0.232	2	-0.0266	0.768	0.181588	10871.4	1	1
PPC	rs109421300	14	1801116	A	G	DGAT1	0.0225	78.7	1320.18	1	0.0173	0.232	2	-0.00521	0.768	0.0429451	3841.2	1	1
MY	rs133119726	14	1868636	A	G	MROH1	-129.265	36.9754	297.854	2	50.8023	0.609	1	-78.4714	0.391	-231.572	689.208	9	9
FY	rs133119726	14	1868636	A	G	MROH1	2.81681	21.4	100.807	1	1.71458	0.391	2	-1.10223	0.609	354.357	6.38717	33	19
PY	rs133119726	14	1868636	A	G	MROH1	-2.37229	24.4	130.955	2	0.929864	0.609	1	-1.44242	0.391	-3.94775	237.699	9	9
FPC	rs133119726	14	1868636	A	G	MROH1	0.0565	87.1	1612.33	1	0.0344	0.391	2	-0.0221	0.609	0.0920965	3730.2	11	15
PPC	rs133119726	14	1868636	A	G	MROH1	0.0116	46.4	465.912	1	0.00705	0.391	2	-0.00453	0.609	0.02246	1402.19	19	35
MY	rs137787931	14	1880378	A	G	MROH1	129.469	37.0303	298.733	1	50.8023	0.608	2	-78.925	0.392	-231.743	691.553	7	7
FY	rs137787931	14	1880378	A	G	MROH1	-2.82588	21.5	101.495	2	1.71911	0.392	1	-1.10676	0.608	355.62	6.39247	31	17
PY	rs137787931	14	1880378	A	G	MROH1	2.37682	24.5	131.345	1	0.929864	0.608	2	-1.44242	0.392	-3.95124	238.569	7	7
FPC	rs137787931	14	1880378	A	G	MROH1	-0.0567	87.3	1619.64	2	0.0345	0.392	1	-0.0222	0.608	0.0921632	3742.74	9	13
PPC	rs137787931	14	1880378	A	G	MROH1	-0.0116	46.5	467.893	2	0.00705	0.392	1	-0.00455	0.608	0.0224734	1406.54	17	33
MY	rs137205809	14	1892559	A	C	MROH1	129.418	37.0204	298.573	1	50.8023	0.608	2	-78.4714	0.392	-231.65	691.086	8	8
FY	rs137205809	14	1892559	A	C	MROH1	-2.82134	21.5	101.355	2	1.71458	0.392	1	-1.10676	0.608	355.337	6.38948	32	18
PY	rs137205809	14	1892559	A	G	MROH1	2.37229	24.5	131.246	1	0.929864	0.608	2	-1.44242	0.392	-3.94927	238.367	8	8
FPC	rs137205809	14	1892559	A	C	MROH1	-0.0566	87.3	1619.64	2	0.0344	0.392	1	-0.0222	0.608	0.0921267	3740.32	10	14
PPC	rs137205809	14	1892559	A	C	MROH1	-0.0116	46.5	467.893	2	0.00705	0.392	1	-0.00455	0.608	0.0224673	1405.96	18	34
MY	rs41256919	14	1923292	A	G	MAF1	-123.029	35.5292	275.168	2	51.7095	0.581	1	-71.6675	0.419	-214.85	606.174	12	14
FY	rs41256919	14	1923292	A	G	MAF1	2.30878	17.7	69.4248	1	1.34263	0.419	2	-0.966151	0.581	275.658	5.57074	78	43
PY	rs41256919	14	1923292	A	G	MAF1	-2.31332	24	126.924	2	0.966151	0.581	1	-1.34263	0.419	-3.73322	217.244	12	12
FPC	rs41256919	14	1923292	A	G	MAF1	0.051	79.2	1336.76	1	0.0297	0.419	2	-0.0214	0.581	0.0833844	3123.7	22	24
PPC	rs41256919	14	1923292	A	G	MAF1	0.0106	43	401.008	1	0.00617	0.419	2	-0.00445	0.581	0.0204071	1182.66	45	49
MY	rs110339989	14	1954317	A	G		99.4128	21.2825	99.7055	1	83.4609	0.158	2	-15.7396	0.842	176.846	226.886	83	104
FY	rs110339989	14	1954317	A	G		-3.28854	18.7	77.5072	2	0.521631	0.842	1	-2.76691	0.158	178.62	-6.03717	59	67
PY	rs110339989	14	1954317	A	G		1.79169	13.8	42.6216	1	1.50593	0.158	2	-0.283495	0.842	3.0726	81.7696	168	95
FPC	rs110339989	14	1954317	A	G		-0.0512	58.7	740.65	2	0.0081	0.842	1	-0.0431	0.158	-0.0764155	1444.47	59	56
PPC	rs110339989	14	1954317	A	G		-0.00898	26.9	158.883	2	0.00142	0.842	1	-0.00756	0.158	-0.0166224	432.77	256	292
MY	rs135549651	14	1967325	A	G	SMPD5	223.794	57.4528	709.948	1	57.6062	0.743	2	-166.468	0.257	-392.861	1592.32	3	2
FY	rs135549651	14	1967325	A	G	SMPD5	-5.08023	34.7	262.424	2	3.78296	0.257	1	-1.31088	0.743	848.638	11.0388	4	3
PY	rs135549651	14	1967325	A	G	SMPD5	4.15944	38.4	320.84	1	1.07048	0.743	2	-3.08896	0.257	-6.83813	571.229	2	2
FPC	rs135549651	14	1967325	A	G	SMPD5	-0.099	139	4051.56	2	0.0736	0.257	1	-0.0254	0.743	0.156979	8709.26	3	3
PPC	rs135549651	14	1967325	A	G	SMPD5	-0.0196	70.5	1062.75	2	0.0145	0.257	1	-0.00503	0.743	0.0371353	3079.17	3	3
MY	rs41629750	14	2002873	A	G	LOC101908059	-124.815	36.0463	283.179	2	50.8023	0.592	1	-73.9355	0.408	-218.037	621.854	11	13
FY	rs41629750	14	2002873	A	G	LOC101908059	2.40857	18.5	75.4547	1	1.42428	0.408	2	-0.984295	0.592	296.149	5.78634	64	35
PY	rs41629750	14	2002873	A	G	LOC101908059	-2.33146	24.3	129.229	2	0.952543	0.592	1	-1.37892	0.408	-3.76514	220.108	10	11
FPC	rs41629750	14	2002873	A	G	LOC101908059	0.0522	81.1	1400.71	1	0.0309	0.408	2	-0.0213	0.592	0.085383	3262.49	17	21
PPC	rs41629750	14	2002873	A	G	LOC101908059	0.0109	44	419.6	1	0.00643	0.408	2	-0.00444	0.592	0.0208657	1231.57	42	45
MY	rs109350371	14	2054457	A	G		-210.235	54.366	636.718	2	55.7918	0.735	1	-154.675	0.265	-376.929	1489.68	4	4
FY	rs109350371	14	2054457	A	G		5.26167	36	282.295	1	3.85553	0.265	2	-1.38799	0.735	832.31	10.8443	3	4
PY	rs109350371	14	2054457	A	G		-3.82378	35.6	275.582	2	1.01151	0.735	1	-2.81227	0.265	-6.53454	530.208	4	4
FPC	rs109350371	14	2054457	A	G	PLEC (u)	0.0965	137	3937.44	1	0.071	0.265	2	-0.0256	0.735	0.152203	8320.14	4	4
PPC	rs109350371	14	2054457	A	G		0.019	68.9	1015.73	1	0.014	0.265	2	-0.00503	0.735	0.0358137	2910.44	4	4
MY	rs135270011	14	2084067	A	G	LOC786966	-102.536	28.2455	174.553	2	68.0388	0.338	1	-34.6544	0.662	188.365	423.959	26	42
FY	rs135270011	14	2084067	A	G	LOC786966	4.25923	31.2	213.007	1	1.43789	0.662	2	-2.81681	0.338	531.292	-8.1227	5	6
PY	rs135270011	14	2084067	A	G	LOC786966	-1.7554	17.4	67.2573	2	1.1612	0.338	1	-0.594206	0.662	2.96499	125.114	62	41
FPC	rs135270011	14	2084067	A	G	LOC786966	0.0595	88.4	1660.12	1	0.0201	0.662	2	-0.0394	0.338	-0.0916648	3430.92	15	12
PPC	rs135270011	14	2084067	A	G	LOC786966	0.00996	38.4	320.84	1	0.00337	0.662	2	-0.00659	0.338	-0.0196305	994.959	65	99
MY	rs110892754	14	2117455	A	G		-119.36	32.1429	225.55	2	82.1002	0.312	1	-37.2399	0.688	208.568	491.201	21	20
FY	rs110892754	14	2117455	A	G		3.14793	22.5	111.678	1	0.984295	0.688	2	-2.16817	0.312	333.143	-6.60933	28	26
PY	rs110892754	14	2117455	A	C		-2.19539	21.3	99.8416	2	1.51046	0.312	1	-0.684924	0.688	3.65962	179.638	34	19
FPC	rs110892754	14	2117455	A	G		0.056	81	1397.31	1	0.0175	0.688	2	-0.0385	0.312	-0.0871509	2932.47	24	22
PPC	rs110892754	14	2117455	A	G		0.0106	40	347.727	1	0.00331	0.688	2	-0.0073	0.312	-0.0192786	907.432	90	75
MY	rs110749653	14	2138926	A	G	EPPK1	-118.697	31.7756	220.472	2	83.4609	0.297	1	-35.2441	0.703	200.948	452	23	24
FY	rs110749653	14	2138926	A	G	EPPK1	2.87124	20.5	92.1618	1	0.852753	0.703	2	-2.01848	0.297	303.108	-6.33142	37	30
PY	rs110749653	14	2138926	A	G	EPPK1	-2.24074	21.6	102.824	2	1.57396	0.297	1	-0.66678	0.703	3.56899	169.398	29	22
FPC	rs110749653	14	2138926	A	G	EPPK1	0.0538	77.4	1277.53	1	0.016	0.703	2	-0.0378	0.297	-0.0838159	2688.19	26	27
PPC	rs110749653	14	2138926	A	G	EPPK1	0.0101	37.9	312.657	1	0.003	0.703	2	-0.00711	0.297	-0.0183146	811.796	108	106
MY	rs134974438	14	2150825	A	G		113.294	30.6752	205.582	1	77.1106	0.318	2	-35.9698	0.682	189.994	419.699	27	30
FY	rs134974438	14	2150825	A	G		-2.73516	19.7	85.5817	2	0.870897	0.682	1	-1.8688	0.318	311.284	-6.29676	41	29
PY	rs134974438	14	2150825	A	G		2.08652	20.4	91.4622	1	1.42428	0.318	2	-0.662244	0.682	3.23217	144.469	39	29
FPC	rs134974438	14	2150825	A	G		-0.0512	74.5	1184.89	2	0.0163	0.682	1	-0.035	0.318	-0.0812557	2623.6	28	31
PPC	rs134974438	14	2150825	A	G		-0.00996	37.8	311.033	2	0.00316	0.682	1	-0.0068	0.318	-0.0181478	827.658	107	107
MY	rs137757978	14	2164419	A	G		-111.569	29.7302	193.213	2	78.0178	0.301	1	-33.6112	0.699	184.893	386.921	28	35
FY	rs137757978	14	2164419	A	G		2.65351	18.8	78.0878	1	0.798322	0.699	2	-1.85519	0.301	285.409	-6.11056	57	38
PY	rs137757978	14	2164419	A	G		-2.10013	20.2	89.5901	2	1.4651	0.301	1	-0.630493	0.699	3.22337	139.886	43	31
FPC	rs137757978	14	2164419	A	G		0.0501	71.7	1098.71	1	0.0151	0.699	2	-0.035	0.301	-0.0789188	2408.68	32	39
PPC	rs137757978	14	2164419	A	G		0.00948	35.4	272.642	1	0.00286	0.699	2	-0.00662	0.301	-0.0171459	719.215	128	129
MY	rs41602530	14	2194228	A	G	SCRIB	110.075	27.6872	167.783	1	83.0073	0.246	2	-27.0341	0.754	172.581	299.678	44	47
FY	rs41602530	14	2194228	A	G	SCRIB	-2.30878	15.4	53.0315	2	0.56699	0.754	1	-1.74179	0.246	210.678	-5.56648	146	50
PY	rs41602530	14	2194228	A	G	SCRIB	2.13642	19.4	82.7773	1	1.61025	0.246	2	-0.526167	0.754	3.11804	116.432	47	46
FPC	rs41602530	14	2194228	A	G	SCRIB	-0.0472	63.7	870.156	2	0.0116	0.754	1	-0.0356	0.246	-0.0727415	1817.57	47	50
PPC	rs41602530	14	2194228	A	G	SCRIB	-0.00886	31.2	212.695	2	0.00218	0.754	1	-0.00668	0.246	-0.0152726	507.18	208	179
MY	rs109742607	14	2217163	A	G	LOC506831	119.199	34.4189	258.349	1	66.2244	0.444	2	-53.0703	0.556	201.618	526.699	17	15
FY	rs109742607	14	2217163	A	G	LOC506831	-3.65142	28	171.821	2	1.61932	0.556	1	-2.02756	0.444	511.432	-7.6501	7	7
PY	rs109742607	14	2217163	A	G	LOC506831	2.17724	22.6	112.428	1	1.21109	0.444	2	-0.966151	0.556	3.32124	169.886	18	21
FPC	rs109742607	14	2217163	A	G	LOC506831	-0.0593	92.4	1811.45	2	0.0263	0.556	1	-0.033	0.444	-0.0916479	3721.4	12	9
PPC	rs109742607	14	2217163	A	G	LOC506831	-0.0106	42.7	395.512	2	0.00469	0.556	1	-0.00587	0.444	-0.0200669	1127.96	49	51
MY	rs110323635	14	2239085	A	G	MAPK15	-116.531	34.0639	253.101	2	65.3172	0.44	1	-51.2559	0.56	196.667	513.796	20	17
FY	rs110323635	14	2239085	A	G	MAPK15	3.56977	27.8	168.883	1	1.57396	0.56	2	-2.00034	0.44	509.721	-7.54287	8	8
PY	rs110323635	14	2239085	A	G	MAPK15	-2.13188	22.4	110.516	2	1.19295	0.44	1	-0.938935	0.56	3.22837	164.602	22	23
FPC	rs110323635	14	2239085	A	G	MAPK15	0.058	91.5	1776.83	1	0.0255	0.56	2	-0.0325	0.44	-0.0898629	3667.89	13	10
PPC	rs110323635	14	2239085	A	G	MAPK15	0.0103	42.1	384.631	1	0.00453	0.56	2	-0.00575	0.44	-0.0196279	1106.33	51	56
MY	rs41627764	14	2276443	A	C		-123.906	36.3087	287.287	2	68.0388	0.449	1	-55.7918	0.551	206.042	565.959	15	12
FY	rs41627764	14	2276443	A	C		3.14339	24.5	131.752	1	1.41521	0.551	2	-1.73272	0.449	420.638	-6.83681	18	13
PY	rs41627764	14	2276443	A	G		-2.24528	23.7	123.339	2	1.23831	0.449	1	-1.01151	0.551	3.42823	186.149	15	17
FPC	rs41627764	14	2276443	A	C		0.0569	89.9	1716.1	1	0.0256	0.551	2	-0.0313	0.449	-0.088055	3535.52	14	11
PPC	rs41627764	14	2276443	A	C		0.0111	45.7	452.157	1	0.005	0.551	2	-0.00612	0.449	-0.0202544	1182.52	46	38
MY	rs109661298	14	2319504	A	G	EEF1D	-95.2232	20.793	95.2291	2	78.925	0.171	1	-16.284	0.829	177.283	235.921	75	113
FY	rs109661298	14	2319504	A	G	EEF1D	3.42008	19.9	87.129	1	0.585134	0.829	2	-2.83495	0.171	194.268	-6.19076	40	61
PY	rs109661298	14	2319504	A	G	EEF1D	-1.69643	13.4	39.9208	2	1.40614	0.171	1	-0.289845	0.829	3.09161	85.6198	197	82
FPC	rs109661298	14	2319504	A	G	EEF1D	0.0511	59.8	768.26	1	0.00873	0.829	2	-0.0424	0.171	-0.0775336	1538.89	55	55
PPC	rs109661298	14	2319504	A	G	EEF1D	0.00878	26.8	157.51	1	0.0015	0.829	2	-0.00728	0.171	-0.0165852	445.854	245	298
MY	rs109617015	14	2386688	A	G	ZC3H3	-106.839	26.8715	158.127	2	80.2858	0.249	1	-26.5351	0.751	194.123	369.678	33	51
FY	rs109617015	14	2386688	A	G	ZC3H3	3.74667	25.1	137.693	1	0.929864	0.751	2	-2.81227	0.249	338.06	-7.14698	14	23
PY	rs109617015	14	2386688	A	G	ZC3H3	-1.90962	17.3	66.1739	2	1.43335	0.249	1	-0.476272	0.751	3.25748	123.921	63	43
FPC	rs109617015	14	2386688	A	G	ZC3H3	0.0567	76.6	1251.63	1	0.0141	0.751	2	-0.0426	0.249	-0.0869798	2535.32	29	28
PPC	rs109617015	14	2386688	A	G	ZC3H3	0.00987	34.7	262.947	1	0.00245	0.751	2	-0.00741	0.249	-0.019009	765.921	119	133
MY	rs110706284	14	2398876	A	G	ZC3H3	125.25	36.7444	294.171	1	67.1316	0.465	2	-58.0598	0.535	212.299	600.77	13	11
FY	rs110706284	14	2398876	A	G	ZC3H3	-3.45184	26.9	158.62	2	1.60572	0.535	1	-1.84612	0.465	474.638	-7.26391	9	9
PY	rs110706284	14	2398876	A	G	ZC3H3	2.24982	23.7	123.815	1	1.20202	0.465	2	-1.0478	0.535	3.48488	192.301	14	14
FPC	rs110706284	14	2398876	A	G	ZC3H3	-0.0596	94.4	1889.55	2	0.0277	0.535	1	-0.0319	0.465	-0.0920607	3864.27	8	7
PPC	rs110706284	14	2398876	A	G	ZC3H3	-0.0114	47	477.863	2	0.00532	0.535	1	-0.00612	0.465	-0.0212306	1299.07	29	28
MY	rs109529219	14	2468020	A	G	RHPN1	117.523	34.0757	253.274	1	68.4924	0.415	2	-48.9879	0.585	197.955	513.886	19	16
FY	rs109529219	14	2468020	A	G	RHPN1	-3.00278	23.1	117.721	2	1.24738	0.585	1	-1.7554	0.415	365.387	-6.42377	24	14
PY	rs109529219	14	2468020	A	G	RHPN1	2.14095	22.4	110.013	1	1.25191	0.415	2	-0.88904	0.585	3.31084	170.854	23	20
FPC	rs109529219	14	2468020	A	G	RHPN1	-0.0541	84.5	1518.83	2	0.0225	0.585	1	-0.0316	0.415	-0.0837323	3144	21	19
PPC	rs109529219	14	2468020	A	G	RHPN1	-0.0104	42.4	390.053	2	0.00434	0.585	1	-0.0061	0.415	-0.0193268	1058.96	58	53
MY	rs110865329	14	2488265	A	G		89.0229	24.094	127.413	1	60.7813	0.317	2	-28.2134	0.683	142.091	234.721	77	67
FY	rs110865329	14	2488265	A	G		-2.07292	14.9	49.5186	2	0.657708	0.683	1	-1.41521	0.317	183.886	-4.83915	169	65
PY	rs110865329	14	2488265	A	G		1.66015	16.2	58.1864	1	1.13398	0.317	2	-0.526167	0.683	2.39042	79.3468	86	100
FPC	rs110865329	14	2488265	A	G		-0.0397	57.6	713.539	2	0.0126	0.683	1	-0.0271	0.317	-0.0614483	1496.92	56	58
PPC	rs110865329	14	2488265	A	G		-0.00767	29	184.491	2	0.00243	0.683	1	-0.00524	0.317	-0.0137892	477.161	230	225
MY	rs110199901	14	2524432	A	G	ZNF696	129.016	36.9458	297.382	1	79.8322	0.381	2	-48.9879	0.619	228.178	657.854	10	10
FY	rs110199901	14	2524432	A	G	ZNF696	-3.50173	26.7	155.577	2	1.33356	0.619	1	-2.16363	0.381	434.456	-7.136	10	12
PY	rs110199901	14	2524432	A	G	ZNF696	2.34053	24.1	127.886	1	1.44696	0.381	2	-0.893576	0.619	3.92377	230.886	11	10
FPC	rs110199901	14	2524432	A	G	ZNF696	-0.0611	94.4	1889.55	2	0.0233	0.619	1	-0.0378	0.381	-0.0949477	3897.29	7	8
PPC	rs110199901	14	2524432	A	G	ZNF696	-0.0117	46.8	473.863	2	0.00445	0.619	1	-0.00721	0.381	-0.0216944	1286.14	32	31
MY	rs110060785	14	2553525	A	G		121.149	33.7274	248.162	1	80.2858	0.336	2	-40.7779	0.664	212.805	544.102	16	18
FY	rs110060785	14	2553525	A	G		-3.31122	24.5	131.775	2	1.11584	0.664	1	-2.19539	0.336	351.585	-6.58207	17	21
PY	rs110060785	14	2553525	A	G		2.21353	22.2	108.228	1	1.46964	0.336	2	-0.743891	0.664	3.73958	199.495	26	13
FPC	rs110060785	14	2553525	A	G		-0.0576	86.4	1586.89	2	0.0194	0.664	1	-0.0382	0.336	-0.0881429	3192.48	20	16
PPC	rs110060785	14	2553525	A	G		-0.0109	42.3	388.241	2	0.00365	0.664	1	-0.0072	0.336	-0.0197689	1015.37	62	54
MY	rs110914335	14	2570165	A	C		-107.256	21.5611	102.298	2	92.5328	0.138	1	-14.7417	0.862	161.293	165.149	134	94
PY	rs110914335	14	2570165	A	G	LY6H (d)	-2.08199	15.1	50.7545	2	1.79622	0.138	1	-0.28667	0.862	2.98922	67.7447	110	148
FPC	rs110914335	14	2570165	A	C		0.0385	41.4	372.126	1	0.0053	0.862	2	-0.0332	0.138	-0.0588595	749	107	104
PPC	rs110914335	14	2570165	A	C		0.00873	24.5	132.227	1	0.0012	0.862	2	-0.00753	0.138	-0.0139606	267.071	481	377
MY	rs109958270	14	2605493	A	G		-63.6068	15.7651	55.2434	2	48.5343	0.236	1	-15.0139	0.764	91.5943	81.2924	459	304
FPC	rs109958270	14	2605493	A	G		0.0292	38.6	324.143	1	0.00689	0.764	2	-0.0223	0.236	-0.0460214	693.638	110	119
MY	rs41602527	14	2625668	A	G	LY6E	90.2996	25.0226	137.312	1	58.967	0.349	2	-31.4793	0.651	144.779	255.004	65	63
FY	rs41602527	14	2625668	A	G	LY6E	-2.29518	16.9	63.5544	2	0.802858	0.651	1	-1.49685	0.349	219.678	-5.17231	100	48
PY	rs41602527	14	2625668	A	G	LY6E	1.66468	16.6	61.3288	1	1.08408	0.349	2	-0.580598	0.651	2.38412	82.585	76	91
FPC	rs41602527	14	2625668	A	G	LY6E	-0.0417	62	824.971	2	0.0146	0.651	1	-0.0272	0.349	-0.0641193	1706.17	49	52
PPC	rs41602527	14	2625668	A	G	LY6E	-0.00793	30.8	206.607	2	0.00277	0.651	1	-0.00516	0.349	-0.0143839	543.367	185	186
MY	rs41579129	14	2641607	A	G		-85.3549	14.7375	48.4134	2	77.1106	0.0983	1	-8.39145	0.902	140.411	93.5376	350	381
FPC	rs41579129	14	2641607	A	G		0.0398	36.7	#REF!	1	0.00391	0.902	2	-0.0359	0.0983	-0.0611104	600.237	125	127
MY	rs110626984	14	2674264	A	G		-111.764	31.6017	218.085	2	70.3068	0.371	1	-41.5037	0.629	174.049	380.854	29	26
FY	rs110626984	14	2674264	A	G		2.41765	18.2	73.1325	1	0.898112	0.629	2	-1.51953	0.371	268.921	-5.62717	69	44
PY	rs110626984	14	2674264	A	T		-2.10467	21.4	101.035	2	1.32449	0.371	1	-0.780178	0.629	2.99718	134.367	30	37
FPC	rs110626984	14	2674264	A	G		0.0483	73.3	1147.56	1	0.0179	0.629	2	-0.0303	0.371	-0.0735294	2322.44	37	34
PPC	rs110626984	14	2674264	A	G		0.00941	37.2	302.107	1	0.00349	0.629	2	-0.00591	0.371	-0.0164739	737.387	124	112
MY	rs110295964	14	2707911	A	C	LOC787628	-91.9157	25.8717	146.69	2	57.6062	0.375	1	-34.5184	0.625	160.362	322.237	40	58
FY	rs110295964	14	2707911	A	C	LOC787628	3.14793	23.6	122.107	1	1.18388	0.625	2	-1.96859	0.375	335.854	-6.30484	21	25
PY	rs110295964	14	2707911	A	G	LOC787628	-1.64654	16.7	61.983	2	1.02965	0.375	1	-0.616885	0.625	2.64054	104.155	74	58
FPC	rs110295964	14	2707911	A	C	LOC787628	0.0483	73	1138.32	1	0.0181	0.625	2	-0.0302	0.375	-0.0743234	2363.32	33	36
PPC	rs110295964	14	2707911	A	C	LOC787628	0.00832	32.8	234.83	1	0.00312	0.625	2	-0.0052	0.375	-0.0159579	689.252	136	154
MY	rs109476905	14	2721633	A	G	GML	90.4584	25.6858	144.613	1	56.2454	0.377	2	-34.1555	0.623	158.419	319.77	41	60
FY	rs109476905	14	2721633	A	G	GML	-3.12525	23.6	122.57	2	1.17934	0.623	1	-1.94591	0.377	336.398	-6.25766	20	24
PY	rs109476905	14	2721633	A	G	GML	1.61479	16.5	60.3904	1	1.00244	0.377	2	-0.607813	0.623	2.59805	102.538	79	60
FPC	rs109476905	14	2721633	A	G	GML	-0.0477	72.8	1132.18	2	0.018	0.623	1	-0.0297	0.377	-0.0735985	2356.28	34	37
PPC	rs109476905	14	2721633	A	G	GML	-0.00827	32.9	236.263	2	0.00312	0.623	1	-0.00515	0.377	-0.0158282	689.456	135	151
MY	rs719209105	14	2741434	A	G	GML	104.433	26.9525	159.078	1	77.1106	0.26	2	-27.1702	0.74	183.475	348.569	36	49
FY	rs719209105	14	2741434	A	G	GML	-3.31576	22.8	113.86	2	0.861825	0.74	1	-2.4494	0.26	300.721	-6.56021	26	34
PY	rs719209105	14	2741434	A	T	GML	1.93684	18	71.6198	1	1.43335	0.26	2	-0.503487	0.74	3.2873	133.086	57	40
FPC	rs719209105	14	2741434	A	G	GML	-0.0529	73.3	1147.56	2	0.0138	0.74	1	-0.0391	0.26	-0.0810576	2323.62	36	35
PPC	rs719209105	14	2741434	A	G	GML	-0.00904	32.7	233.18	2	0.00235	0.74	1	-0.00669	0.26	-0.0165314	611.62	155	156
MY	rs110174651	14	2754909	A	G		-111.436	32.0625	224.431	2	63.0493	0.436	1	-48.5343	0.564	187.174	453.678	22	22
FY	rs110174651	14	2754909	A	G		3.38833	25.9	147.374	1	1.47417	0.564	2	-1.91416	0.436	442.824	-7.12058	13	11
PY	rs110174651	14	2754909	A	G		-2.06384	21.4	100.479	2	1.1612	0.436	1	-0.898112	0.564	3.13225	151.086	31	25
FPC	rs110174651	14	2754909	A	G		0.0552	85.6	1558.05	1	0.0241	0.564	2	-0.0312	0.436	-0.0851426	3208.74	19	18
PPC	rs110174651	14	2754909	A	G		0.00963	38.8	327.462	1	0.0042	0.564	2	-0.00544	0.436	-0.0182319	930.42	84	93
MY	rs136891853	14	2764862	A	G		109.955	31.7798	220.527	1	62.1421	0.437	2	-48.0808	0.563	185.482	450.854	24	23
FY	rs136891853	14	2764862	A	G		-3.4473	26.5	153.939	2	1.50593	0.563	1	-1.94137	0.437	455.886	-7.18231	11	10
PY	rs136891853	14	2764862	A	G		2.02302	21	97.5406	1	1.13852	0.437	2	-0.884504	0.563	3.08415	148.26	36	27
FPC	rs136891853	14	2764862	A	G		-0.0553	86.1	1576.05	2	0.0241	0.563	1	-0.0311	0.437	-0.0851054	3244.35	18	17
PPC	rs136891853	14	2764862	A	G		-0.00959	38.8	327.462	2	0.00419	0.563	1	-0.0054	0.437	-0.0181865	936.886	80	94
FY	rs110043428	14	2790501	A	G	LOC100848939	3.34751	13	37.9872	1	0.225435	0.933	2	-3.12525	0.0673	63.5229	-5.26121	325	349
FPC	rs110043428	14	2790501	A	G	LOC100848939	0.0359	27.9	#REF!	1	0.00242	0.933	2	-0.0334	0.0674	-0.0586578	394.854	186	182
MY	rs109552859	14	2802526	A	G	LOC100848939	101.008	26.3181	151.745	1	73.4819	0.274	2	-27.7145	0.726	187.64	371.796	32	55
FY	rs109552859	14	2802526	A	G	LOC100848939	-3.58338	24.8	135.287	2	0.984295	0.726	1	-2.59908	0.274	330.678	-6.81254	15	27
PY	rs109552859	14	2802526	A	G	LOC100848939	1.76447	16.5	60.7305	1	1.27913	0.274	2	-0.485343	0.726	3.10083	120.921	77	44
FPC	rs109552859	14	2802526	A	G	LOC100848939	-0.0539	75.4	1213.27	2	0.0148	0.726	1	-0.0391	0.274	-0.0832953	2502.8	30	29
PPC	rs109552859	14	2802526	A	G	LOC100848939	-0.00957	34.9	265.6	2	0.00262	0.726	1	-0.00694	0.274	-0.0185537	785.398	113	132
MY	rs109476486	14	2826632	A	C		-87.1912	24.0189	126.631	2	58.967	0.325	1	-28.3949	0.675	143.668	245.301	69	68
FY	rs109476486	14	2826632	A	C		2.83949	20.8	95.4089	1	0.925328	0.675	2	-1.91416	0.325	284.155	-5.95666	35	39
PY	rs109476486	14	2826632	A	G		-1.60572	15.9	56.382	2	1.08408	0.325	1	-0.521631	0.675	2.33213	77.2596	91	105
FPC	rs109476486	14	2826632	A	C		0.0444	65.7	924.833	1	0.0145	0.675	2	-0.03	0.325	-0.0682634	1888.54	45	46
PPC	rs109476486	14	2826632	A	C		0.00751	29	183.625	1	0.00244	0.675	2	-0.00507	0.325	-0.0144289	534.046	188	226
MY	rs109558046	14	2909929	A	G		145.299	42.7182	395.84	1	67.5852	0.534	2	-77.5642	0.466	-241.13	776.42	6	5
FY	rs109558046	14	2909929	A	G		-3.80564	29.8	193.506	2	2.03209	0.466	1	-1.77354	0.534	621.959	8.30826	6	5
PY	rs109558046	14	2909929	A	G		2.72155	28.8	181.588	1	1.27006	0.534	2	-1.45603	0.466	-4.17007	275.42	5	6
FPC	rs109558046	14	2909929	A	G		-0.0677	108	2463.68	2	0.0362	0.466	1	-0.0315	0.534	0.104744	5013.96	5	5
PPC	rs109558046	14	2909929	A	G		-0.0124	50.9	559.178	2	0.0066	0.466	1	-0.00575	0.534	0.0226584	1483.03	14	12
MY	rs110708967	14	2921048	A	G		-87.7397	23.0154	116.381	2	62.5957	0.285	1	-25.0383	0.715	132.023	191.26	113	74
PY	rs110708967	14	2921048	A	G		-1.73272	16.4	59.6003	2	1.23831	0.285	1	-0.494415	0.715	2.37821	74.1079	81	117
FPC	rs110708967	14	2921048	A	G		0.0345	48.4	506.329	1	0.00985	0.715	2	-0.0247	0.285	-0.0537923	1081.77	77	78
PPC	rs110708967	14	2921048	A	G		0.0068	25	136.863	1	0.00194	0.715	2	-0.00486	0.285	-0.0117826	328.854	392	363
MY	rs110965060	14	2932132	A	G		-105.156	22.2629	108.979	2	88.904	0.156	1	-16.42	0.844	166.006	194.585	107	86
PY	rs110965060	14	2932132	A	G	ADGRB1 (u)	-1.95045	14.9	49.4179	2	1.64654	0.156	1	-0.304814	0.844	2.95261	73.5229	121	121
FPC	rs110965060	14	2932132	A	G		0.0418	47.3	483.895	1	0.00653	0.844	2	-0.0353	0.156	-0.0635803	972.77	86	81
PPC	rs110965060	14	2932132	A	G		0.0092	27.3	162.839	1	0.00144	0.844	2	-0.00777	0.156	-0.015138	349.244	365	277
MY	rs108992746	14	2951045	A	G	ADGRB1	-102.321	28.1276	173.108	2	67.5852	0.341	1	-34.9266	0.659	154.573	284.149	50	43
FY	rs108992746	14	2951045	A	G	ADGRB1	1.84158	13.5	40.5331	1	0.630493	0.659	2	-1.21109	0.341	186.229	-4.81248	278	62
PY	rs108992746	14	2951045	A	C	ADGRB1	-1.97313	19.5	84.1864	2	1.29727	0.341	1	-0.671316	0.659	2.69538	102.959	46	59
FPC	rs108992746	14	2951045	A	G	ADGRB1	0.0415	61.1	801.53	1	0.0142	0.659	2	-0.0274	0.341	-0.0642027	1673.24	53	54
PPC	rs108992746	14	2951045	A	G	ADGRB1	0.00832	32	223.373	1	0.00284	0.659	2	-0.00548	0.341	-0.0143903	532	190	168
MY	rs110620648	14	2975322	A	G	ADGRB1	76.6416	19.8541	86.9355	1	55.7918	0.272	2	-20.8652	0.728	121.682	157.252	144	135
FY	rs110620648	14	2975322	A	G	ADGRB1	-1.77354	12.2	33.5834	2	0.480808	0.728	1	-1.2882	0.272	126.252	-4.19422	448	114
PY	rs110620648	14	2975322	A	C	ADGRB1	1.3381	12.5	35.082	1	0.975223	0.272	2	-0.364234	0.728	1.84043	43.3468	258	505
FPC	rs110620648	14	2975322	A	G	ADGRB1	-0.0341	47.2	481.88	2	0.00929	0.728	1	-0.0248	0.272	-0.0531332	1020.09	81	82
PPC	rs110620648	14	2975322	A	G	ADGRB1	-0.00728	26.4	152.706	2	0.00198	0.728	1	-0.0053	0.272	-0.0132104	399.187	293	311
MY	rs110308837	14	2985755	A	G	ADGRB1	81.4096	20.152	89.5243	1	61.6885	0.241	2	-19.5952	0.759	118.479	136.337	171	127
PY	rs110308837	14	2985755	A	T	ADGRB1	1.515	13.5	40.8697	1	1.15212	0.241	2	-0.364688	0.759	1.91033	42.6778	191	523
FPC	rs110308837	14	2985755	A	G	ADGRB1	-0.0311	41.2	368.59	2	0.00749	0.759	1	-0.0236	0.241	-0.0485247	777.469	106	105
PPC	rs110308837	14	2985755	A	G	ADGRB1	-0.00702	24.3	129.489	2	0.00169	0.759	1	-0.00533	0.241	-0.0120765	305.036	424	391
MY	rs109545018	14	3006509	A	G	ADGRB1	106.573	30.6315	205.002	1	62.5957	0.413	2	-44.0438	0.587	171.748	380.824	30	31
FY	rs109545018	14	3006509	A	G	ADGRB1	-2.64898	20.2	90.3665	2	1.09316	0.587	1	-1.55582	0.413	317.602	-6.03726	39	28
PY	rs109545018	14	3006509	A	G	ADGRB1	1.96859	20.4	91.7645	1	1.15666	0.413	2	-0.81193	0.587	2.83988	123.959	38	42
FPC	rs109545018	14	3006509	A	G	ADGRB1	-0.0486	75.1	1203.78	2	0.0201	0.587	1	-0.0285	0.413	-0.0753244	2502.7	31	30
PPC	rs109545018	14	3006509	A	G	ADGRB1	-0.0093	37.4	304.839	2	0.00384	0.587	1	-0.00546	0.413	-0.0169788	804.222	109	110
MY	rs109627335	14	3029996	A	G		74.432	14.8671	49.2503	1	64.4101	0.135	2	-10.0697	0.865	136.103	117.77	217	368
FY	rs109627335	14	3029996	A	G		-2.88938	15.4	52.4377	2	0.390543	0.865	1	-2.49476	0.135	123.102	-5.3596	151	120
FPC	rs109627335	14	3029996	A	G		-0.0417	44.5	429.051	2	0.00564	0.865	1	-0.0361	0.135	-0.0628896	853.409	96	93
MY	rs110960160	14	3059698	A	G	TSNARE1	74.0875	14.6638	47.9431	1	64.4101	0.134	2	-9.88831	0.866	136.055	115.658	232	389
FY	rs110960160	14	3059698	A	G	TSNARE1	-2.93928	15.5	53.3716	2	0.392811	0.866	1	-2.54919	0.134	124.137	-5.4299	144	116
FPC	rs110960160	14	3059698	A	G	TSNARE1	-0.042	44.5	429.051	2	0.00561	0.866	1	-0.0364	0.134	-0.0632716	848.721	97	94
FY	rs109875744	14	3078843	A	G	TSNARE1	-3.0935	15.6	53.8386	2	0.372399	0.88	1	-2.72155	0.12	130.886	-5.87746	143	108
FPC	rs109875744	14	3078843	A	G	TSNARE1	-0.0417	42.1	384.631	2	0.00502	0.88	1	-0.0367	0.12	-0.0653857	816.114	101	101
PPC	rs109875744	14	3078843	A	G	TSNARE1	-0.00798	21.1	97.8827	2	0.000961	0.88	1	-0.00702	0.12	-0.0156697	296.959	436	536
MY	rs110888717	14	3117493	A	G	TSNARE1	74.2201	19.7224	85.8013	1	51.7095	0.301	2	-22.3167	0.699	120.108	160.237	140	140
FY	rs110888717	14	3117493	A	G	TSNARE1	-2.43579	17.2	65.7235	2	0.730283	0.699	1	-1.70551	0.301	218.432	-5.406	89	49
PY	rs110888717	14	3117493	A	C	TSNARE1	1.36078	13	38.0521	1	0.952543	0.301	2	-0.408686	0.699	1.84388	45.4559	216	439
FPC	rs110888717	14	3117493	A	G	TSNARE1	-0.0381	54.2	632.892	2	0.0115	0.699	1	-0.0267	0.301	-0.0595966	1341.89	62	65
PPC	rs110888717	14	3117493	A	G	TSNARE1	-0.00654	24.3	129.499	2	0.00196	0.699	1	-0.00457	0.301	-0.0127367	388.194	313	390
MY	rs109295487	14	3137184	A	G	TSNARE1	-68.8102	13.6455	41.6556	2	59.4206	0.134	1	-9.25328	0.866	134.765	112	246	511
FY	rs109295487	14	3137184	A	G	TSNARE1	3.16154	16.7	61.7545	1	0.425016	0.866	2	-2.73516	0.134	148.921	-5.99272	105	90
FPC	rs109295487	14	3137184	A	G	TSNARE1	0.042	44.5	429.051	1	0.00565	0.865	2	-0.0363	0.135	-0.0663176	919.921	92	95
PPC	rs109295487	14	3137184	A	G	TSNARE1	0.00776	21.5	101.876	1	0.00104	0.865	2	-0.00671	0.135	-0.0156312	323.745	397	507
MY	rs137650898	14	3175099	A	G		76.7178	19.8592	86.9788	1	55.7918	0.272	2	-20.8199	0.728	120.816	154.824	146	134
FY	rs137650898	14	3175099	A	G		-1.74179	12	32.4498	2	0.471736	0.728	1	-1.27006	0.272	126.886	-4.20791	490	112
PY	rs137650898	14	3175099	A	C		1.35624	12.7	35.983	1	0.988831	0.272	2	-0.368317	0.728	1.83479	43.0269	249	516
FPC	rs137650898	14	3175099	A	G		-0.0339	46.9	475.861	2	0.00921	0.728	1	-0.0247	0.272	-0.0529449	1011.43	82	84
PPC	rs137650898	14	3175099	A	G		-0.00719	26	148.526	2	0.00195	0.728	1	-0.00523	0.272	-0.0130516	389.131	309	322
MY	rs109226396	14	3243897	A	G		84.6502	22.6456	112.712	1	58.5134	0.306	2	-25.9455	0.694	135.849	207.215	97	81
FY	rs109226396	14	3243897	A	G		-1.91869	13.6	41.6308	2	0.585134	0.694	1	-1.32902	0.306	159.292	-4.58205	255	78
PY	rs109226396	14	3243897	A	G		1.55128	15	49.9706	1	1.07955	0.306	2	-0.476272	0.694	2.13887	61.5686	116	196
FPC	rs109226396	14	3243897	A	G		-0.0373	53.3	612.342	2	0.0114	0.694	1	-0.0258	0.306	-0.0585318	1310.96	64	67
PPC	rs109226396	14	3243897	A	G		-0.00749	28	171.896	2	0.00229	0.694	1	-0.0052	0.306	-0.01416	485.553	220	259
MY	rs29024688	14	3297177	A	G		108.684	31.1984	212.592	1	62.5957	0.423	2	-45.8128	0.577	185.564	442.252	25	27
FY	rs29024688	14	3297177	A	G		-2.98464	22.8	113.951	2	1.26099	0.577	1	-1.71911	0.423	353.658	-6.38726	25	20
PY	rs29024688	14	3297177	A	G		1.96405	20.3	90.6819	1	1.12944	0.423	2	-0.830073	0.577	3.02668	140	41	30
FPC	rs29024688	14	3297177	A	G		-0.0517	79.8	1356.8	2	0.0219	0.577	1	-0.0298	0.423	-0.0806782	2857.43	25	23
PPC	rs29024688	14	3297177	A	G		-0.0098	39.3	335.833	2	0.00415	0.577	1	-0.00565	0.423	-0.018624	962.77	72	87
MY	rs41627957	14	3342470	A	C		72.8388	17.4978	67.7932	1	57.1526	0.214	2	-15.6036	0.786	101.17	94.9208	340	218
FPC	rs41627957	14	3342470	A	C		-0.0257	33	#REF!	2	0.00551	0.786	1	-0.0202	0.214	-0.040977	527.745	137	145
MY	rs137309662	14	3371507	A	C	LOC101901918	-97.0771	28.33	175.592	2	53.9774	0.446	1	-43.2727	0.554	165.082	362.509	34	41
FY	rs137309662	14	3371507	A	C	LOC101901918	2.52651	19.6	84.8041	1	1.12491	0.554	2	-1.4016	0.446	260	-5.37924	42	45
PY	rs137309662	14	3371507	A	G	LOC101901918	-1.81437	19.1	80.4389	2	1.00697	0.446	1	-0.807394	0.554	2.91419	134.377	50	36
FPC	rs137309662	14	3371507	A	C	LOC101901918	0.0452	70.8	1071.69	1	0.0201	0.554	2	-0.025	0.446	-0.0695255	2196.59	40	41
PPC	rs137309662	14	3371507	A	C	LOC101901918	0.00838	34.3	256.188	1	0.00374	0.554	2	-0.00465	0.446	-0.015023	648.886	149	138
MY	rs132708571	14	3464083	A	G		65.6496	16.1789	58.1226	1	50.3487	0.235	2	-15.4675	0.765	119.2	138.027	165	274
FY	rs132708571	14	3464083	A	G		-2.09106	13.7	42.1124	2	0.494415	0.765	1	-1.60118	0.235	101.444	-3.92866	246	159
PY	rs132708571	14	3464083	A	G		1.26552	11.2	28.6003	1	0.966151	0.235	2	-0.29801	0.765	2.20664	56.6021	446	247
FPC	rs132708571	14	3464083	A	G		-0.0333	43.9	417.722	2	0.00784	0.765	1	-0.0255	0.235	-0.0503688	837.824	98	96
MY	rs526140131	14	3513577	A	G		66.9499	18.6096	76.5258	1	43.0005	0.358	2	-23.9497	0.642	90.7846	102.854	288	175
PY	rs526140131	14	3513577	A	G		1.49232	14.9	49.762	1	0.957079	0.358	2	-0.535239	0.642	1.8814	52.7696	117	294
FPC	rs526140131	14	3513577	A	G		-0.0235	34.8	#REF!	2	0.00841	0.642	1	-0.0151	0.358	-0.0349895	518.398	138	137
MY	rs136475864	14	3530821	A	G		66.898	18.598	76.4318	1	42.9552	0.358	2	-23.9497	0.642	90.7306	102.745	290	176
PY	rs136475864	14	3530821	A	G		1.49232	14.9	49.7375	1	0.957079	0.358	2	-0.535239	0.642	1.8817	52.7959	118	292
FPC	rs136475864	14	3530821	A	G		-0.0234	34.8	#REF!	2	0.00839	0.642	1	-0.015	0.358	-0.0349493	517.252	139	138
MY	rs135219938	14	3548691	A	G		-89.2283	18.5348	75.9208	2	75.7499	0.15	1	-13.3356	0.85	139.339	132.886	178	178
FY	rs135219938	14	3548691	A	G		2.27703	12.6	35.6073	1	0.340648	0.85	2	-1.93684	0.15	123.495	-5.1705	393	118
PY	rs135219938	14	3548691	A	G		-1.68736	12.6	35.9245	2	1.43789	0.15	1	-0.252651	0.85	2.43544	48.7212	250	363
FPC	rs135219938	14	3548691	A	G		0.0411	45.6	450.209	1	0.00614	0.85	2	-0.0349	0.15	-0.0623981	905.469	93	88
PPC	rs135219938	14	3548691	A	G		0.00748	21.7	104.075	1	0.00112	0.85	2	-0.00636	0.15	-0.0128342	243.013	548	498
MY	rs133731924	14	3620640	A	G		-72.8986	20.5456	93.0039	2	41.9573	0.425	1	-30.935	0.575	100.721	128.027	192	119
PY	rs133731924	14	3620640	A	G		-1.515	15.4	52.6819	2	0.870897	0.425	1	-0.644101	0.575	1.77255	47.585	105	391
FPC	rs133731924	14	3620640	A	G		0.0288	43.3	406.542	1	0.0122	0.575	2	-0.0166	0.425	-0.043769	821.319	100	100
MY	rs109612098	14	3630517	A	C		-73.008	20.5936	93.4342	2	41.8212	0.427	1	-31.2071	0.573	101.89	131.092	183	117
PY	rs109612098	14	3630517	A	G		-1.51953	15.4	53.067	2	0.870897	0.427	1	-0.648637	0.573	1.79939	49.041	101	353
FPC	rs109612098	14	3630517	A	C		0.0289	43.5	410.252	1	0.0123	0.573	2	-0.0165	0.427	-0.0440301	831.824	99	99
MY	rs110411273	14	3640788	A	G	GPR20	111.807	31.6626	218.921	1	42.1841	0.623	2	-69.3996	0.377	-163.725	341.538	39	25
FY	rs110411273	14	3640788	A	G	GPR20	-2.34053	17.6	68.7959	2	1.45603	0.377	1	-0.884504	0.623	281.155	5.71748	79	40
PY	rs110411273	14	3640788	A	G	GPR20	2.2725	23.2	118.194	1	0.857289	0.623	2	-1.41521	0.377	-2.96561	133.268	17	38
FPC	rs110411273	14	3640788	A	G	GPR20	-0.0477	72.5	1123	2	0.0297	0.377	1	-0.018	0.623	0.0711088	2200.37	39	38
PPC	rs110411273	14	3640788	A	G	GPR20	-0.00819	32.5	229.959	2	0.0051	0.377	1	-0.00309	0.623	0.0143151	564.409	172	159
MY	rs137333851	14	3649589	A	C		-64.6341	18.3687	74.5884	2	39.3718	0.391	1	-25.2651	0.609	85.2708	93.2757	352	187
FPC	rs137333851	14	3649589	A	C		0.0253	38.4	320.84	1	0.00989	0.609	2	-0.0154	0.391	-0.03792	624.745	122	120
MY	rs110424520	14	3664511	A	G		55.8924	13.5139	40.8761	1	43.2727	0.225	2	-12.6099	0.775	101.464	96.4559	330	524
FY	rs110424520	14	3664511	A	G		-2.19992	14.1	44.6882	2	0.494415	0.775	1	-1.70097	0.225	98.0506	-3.93976	212	170
FPC	rs110424520	14	3664511	A	G		-0.0315	40.7	359.824	2	0.00711	0.775	1	-0.0244	0.225	-0.0464169	683.824	112	109
MY	rs134013397	14	3685543	A	G	SLC45A4	60.399	14.5963	47.51	1	46.72	0.223	2	-13.4717	0.777	104.467	102.678	291	395
FY	rs134013397	14	3685543	A	G	SLC45A4	-1.93684	12.4	34.8125	2	0.43182	0.777	1	-1.50139	0.223	87.7696	-3.71596	416	199
FPC	rs134013397	14	3685543	A	G	SLC45A4	-0.0308	39.7	342.604	2	0.00687	0.777	1	-0.0239	0.223	-0.0457951	668.921	114	111
MY	ARS-BFGL-NGS-67477	14	3706475	A	G	SLC45A4	85.7102	22.8951	115.178	1	58.967	0.311	2	-26.6712	0.689	139.318	216.959	89	77
FY	ARS-BFGL-NGS-67477	14	3706475	A	G	SLC45A4	-1.98673	14.1	44.5214	2	0.616885	0.689	1	-1.36985	0.311	165.481	-4.68062	213	71
PY	ARS-BFGL-NGS-67477	14	3706475	A	G	SLC45A4	1.56489	15.1	50.4935	1	1.07501	0.311	2	-0.485343	0.689	2.19728	64.6383	113	170
FPC	ARS-BFGL-NGS-67477	14	3706475	A	G	SLC45A4	-0.0381	54.4	637.504	2	0.0119	0.689	1	-0.0262	0.311	-0.059911	1367.72	61	63
PPC	ARS-BFGL-NGS-67477	14	3706475	A	G	SLC45A4	-0.00763	28.5	177.959	2	0.00238	0.689	1	-0.00526	0.311	-0.0144867	506.051	210	240
MY	rs110461662	14	3765019	A	G	DENND3	-67.8995	14.6103	47.6003	2	57.1526	0.16	1	-10.8862	0.84	138.517	140.367	160	394
FY	rs110461662	14	3765019	A	G	DENND3	2.87577	16.5	60.1878	1	0.458128	0.84	2	-2.41311	0.16	141.051	-5.34708	110	96
FPC	rs110461662	14	3765019	A	G	DENND3	0.0399	45.9	456.067	1	0.00638	0.84	2	-0.0335	0.16	-0.063597	1005.7	83	87
PPC	rs110461662	14	3765019	A	G	DENND3	0.00701	21.1	98.2277	1	0.00112	0.84	2	-0.00589	0.16	-0.0137385	297.481	433	529
MY	rs109140305	14	3802542	A	G		75.8471	14.3174	45.752	1	66.678	0.121	2	-9.16256	0.879	134.004	101.201	303	423
FY	rs109140305	14	3802542	A	G		-2.57187	12.9	37.3969	2	0.309803	0.879	1	-2.25889	0.121	104	-5.23178	346	154
FPC	rs109140305	14	3802542	A	G		-0.0396	40	347.727	2	0.00478	0.879	1	-0.0349	0.121	-0.0615161	722.854	109	110
MY	rs109433158	14	3823231	A	G		55.7836	16.0077	56.9208	1	31.8875	0.428	2	-23.9043	0.572	100.793	134.721	176	290
FY	rs109433158	14	3823231	A	G		-1.90055	14.5	46.9245	2	0.81193	0.572	1	-1.08408	0.428	121.076	-3.67758	190	123
FPC	rs109433158	14	3823231	A	G		-0.0293	45	438.606	2	0.0126	0.572	1	-0.0168	0.428	-0.0451871	920.066	91	90
FPC	rs55617182	14	3840576	A	G		-0.0203	26.6	#REF!	2	0.00482	0.762	1	-0.0155	0.238	-0.0331596	360.959	206	197
MY	rs109870371	14	3866447	A	G		87.8675	25.4061	141.51	1	43.5902	0.504	2	-44.2706	0.496	141.735	272.602	59	62
FY	rs109870371	14	3866447	A	G		-1.72365	13.3	39.4248	2	0.870897	0.496	1	-0.857289	0.504	150.886	-4.05239	302	85
PY	rs109870371	14	3866447	A	G		1.82798	19.1	80.289	1	0.907184	0.504	2	-0.920792	0.496	2.72043	119.444	52	45
FPC	rs109870371	14	3866447	A	G		-0.0368	56.9	696.546	2	0.0185	0.496	1	-0.0182	0.504	-0.056407	1473.64	57	60
PPC	rs109870371	14	3866447	A	G		-0.00622	25.1	138.652	2	0.00313	0.496	1	-0.00308	0.504	-0.0115528	391.569	303	354
FPC	rs109734901	14	3918408	A	C	PTK2	-0.012	17.4	#REF!	2	0.00376	0.687	1	-0.00826	0.313	-0.0189265	144.071	510	463
MY	rs41624797	14	3956956	A	G	PTK2	110.21	31.103	211.312	1	40.2336	0.635	2	-69.8532	0.365	-168.631	357.469	35	28
FY	rs41624797	14	3956956	A	G	PTK2	-2.57187	19.3	82.1451	2	1.63293	0.365	1	-0.938935	0.635	302.066	5.96682	45	32
PY	rs41624797	14	3956956	A	G	PTK2	2.18631	22.2	108.507	1	0.798322	0.635	2	-1.38799	0.365	-3.01526	135.921	25	35
FPC	rs41624797	14	3956956	A	G	PTK2	-0.049	74.3	1178.63	2	0.0311	0.365	1	-0.0179	0.635	0.0738262	2340.39	35	32
PPC	rs41624797	14	3956956	A	G	PTK2	-0.00851	33.6	246.592	2	0.0054	0.365	1	-0.0031	0.635	0.0150586	616.174	153	147
FPC	rs134312954	14	3985663	A	G	PTK2	0.0164	23.5	#REF!	1	0.00546	0.667	2	-0.0109	0.333	-0.0248142	241.495	306	255
MY	rs109131748	14	4017201	A	G	PTK2	-62.1546	15.4316	52.9788	2	47.6272	0.234	1	-14.5603	0.766	88.7244	77.2676	511	323
FPC	rs109131748	14	4017201	A	G	PTK2	0.0278	36.8	#REF!	1	0.0065	0.766	2	-0.0213	0.234	-0.0408963	554.77	132	125
MY	rs133724078	14	4030731	A	G	PTK2	55.9231	14.8484	49.129	1	39.145	0.3	2	-16.7829	0.7	81.4973	76.2924	526	371
FPC	rs133724078	14	4030731	A	G	PTK2	-0.0239	33.9	#REF!	2	0.00718	0.7	1	-0.0168	0.3	-0.0339054	446.42	164	142
MY	rs110185345	14	4043743	A	G	PTK2	-100.326	28.9516	183.312	2	42.0026	0.581	1	-58.5134	0.419	-143.277	273.301	58	39
FY	rs110185345	14	4043743	A	G	PTK2	1.92777	14.8	48.8153	1	1.12037	0.419	2	-0.807394	0.581	206.585	4.79283	172	52
PY	rs110185345	14	4043743	A	G	PTK2	-2.0457	21.3	99.7799	2	0.857289	0.581	1	-1.18841	0.419	-2.63972	110.432	35	55
FPC	rs110185345	14	4043743	A	G	PTK2	0.0415	64.2	883.671	1	0.0241	0.419	2	-0.0174	0.581	0.0609322	1686.82	51	48
PPC	rs110185345	14	4043743	A	G	PTK2	0.00729	29.4	189.57	1	0.00424	0.419	2	-0.00305	0.581	0.0122472	431.569	257	220
MY	rs110251237	14	4068825	A	G		-100.497	28.988	183.77	2	42.048	0.582	1	-58.5134	0.418	-143.44	274.018	57	38
FY	rs110251237	14	4068825	A	G		1.91869	14.7	48.3335	1	1.11584	0.418	2	-0.802858	0.582	204.886	4.77224	175	54
PY	rs110251237	14	4068825	A	G		-2.05024	21.3	100.046	2	0.857289	0.582	1	-1.19295	0.418	-2.64485	110.886	33	54
FPC	rs110251237	14	4068825	A	G		0.0415	64.1	880.96	1	0.0241	0.418	2	-0.0173	0.582	0.0608314	1681.82	52	49
PPC	rs110251237	14	4068825	A	G		0.0073	29.5	189.996	1	0.00425	0.418	2	-0.00305	0.582	0.0122431	431.432	258	217
MY	rs109948273	14	4103850	A	G		-79.3986	20.9824	96.9508	2	56.2454	0.291	1	-23.1332	0.709	132.303	194.854	106	108
FY	rs109948273	14	4103850	A	G		2.03209	14.3	45.6345	1	0.594206	0.709	2	-1.44242	0.291	128.357	-4.12756	205	110
PY	rs109948273	14	4103850	A	G		-1.58757	15.1	51.0443	2	1.12491	0.291	1	-0.462664	0.709	2.55299	86.4559	109	79
FPC	rs109948273	14	4103850	A	G		0.0366	51.8	578.836	1	0.0107	0.709	2	-0.0259	0.291	-0.0545574	1129.07	73	68
PPC	rs109948273	14	4103850	A	G		0.00603	22.3	109.324	1	0.00176	0.709	2	-0.00427	0.291	-0.0106259	271.638	471	473
MY	rs41576704	14	4127413	A	G		-78.9215	20.8566	95.8069	2	55.7918	0.291	1	-22.9971	0.709	132.03	194.131	108	111
FY	rs41576704	14	4127413	A	G		2.0457	14.4	46.1931	1	0.594206	0.709	2	-1.44696	0.291	129.194	-4.14051	200	109
PY	rs41576704	14	4127413	A	G		-1.57396	15	50.0367	2	1.11584	0.291	1	-0.458128	0.709	2.53959	85.585	115	83
FPC	rs41576704	14	4127413	A	G		0.0365	51.7	576.635	1	0.0106	0.709	2	-0.0259	0.291	-0.0545731	1130.05	72	69
PPC	rs41576704	14	4127413	A	G		0.00604	22.4	109.842	1	0.00176	0.709	2	-0.00428	0.291	-0.0106575	273.337	469	471
MY	rs110850524	14	4136087	A	G	AGO2	85.0917	24.3245	129.83	1	44.6335	0.476	2	-40.4604	0.524	142.232	262.119	60	66
FY	rs110850524	14	4136087	A	G	AGO2	-2.00034	15.2	51.5969	2	0.952543	0.524	1	-1.0478	0.476	157.495	-4.23806	156	81
PY	rs110850524	14	4136087	A	G	AGO2	1.65561	17	64.3862	1	0.866361	0.476	2	-0.78925	0.524	2.65553	108.745	69	57
FPC	rs110850524	14	4136087	A	G	AGO2	-0.0381	58.4	733.207	2	0.0181	0.524	1	-0.02	0.476	-0.0576446	1469.16	58	57
PPC	rs110850524	14	4136087	A	G	AGO2	-0.00689	27.6	166.4	2	0.00328	0.524	1	-0.00361	0.476	-0.0120545	406.886	284	270
MY	rs108980964	14	4149375	A	G	AGO2	-83.0491	22.4706	111	2	57.6062	0.309	1	-25.6733	0.691	136.622	217.638	88	82
FY	rs108980964	14	4149375	A	G	AGO2	2.24074	16.1	57.767	1	0.693996	0.691	2	-1.54675	0.309	158.237	-4.4807	123	80
PY	rs108980964	14	4149375	A	G	AGO2	-1.64654	16.1	57.3251	2	1.13852	0.309	1	-0.508023	0.691	2.63184	96.1675	87	67
FPC	rs108980964	14	4149375	A	G	AGO2	0.0392	56.8	694.135	1	0.0121	0.691	2	-0.0271	0.309	-0.0576188	1319.64	63	61
PPC	rs108980964	14	4149375	A	G	AGO2	0.00644	24.4	130.642	1	0.00199	0.691	2	-0.00445	0.309	-0.0110388	307.086	420	386
MY	rs110670581	14	4176618	A	G		-99.1073	26.1041	149.31	2	70.7604	0.286	1	-28.3495	0.714	165.372	299.194	45	57
FY	rs110670581	14	4176618	A	G		2.74877	19.3	81.8894	1	0.784714	0.714	2	-1.95952	0.286	229.187	-5.56943	47	47
PY	rs110670581	14	4176618	A	C		-1.87787	17.8	70.1379	2	1.3381	0.286	1	-0.535239	0.714	2.9893	116.357	58	47
FPC	rs110670581	14	4176618	A	G		0.0472	66.7	952.788	1	0.0135	0.714	2	-0.0337	0.286	-0.0707966	1871.92	46	45
PPC	rs110670581	14	4176618	A	G		0.00831	30.6	204.983	1	0.00237	0.714	2	-0.00593	0.286	-0.0146749	509.137	207	189
MY	rs109807697	14	4240287	A	G	TRAPPC9	-58.8955	17.1064	64.8447	2	32.7493	0.444	1	-26.1723	0.556	83.4038	94.6778	344	233
FPC	rs109807697	14	4240287	A	G	TRAPPC9	0.0229	35.5	#REF!	1	0.0102	0.556	2	-0.0127	0.444	-0.0339826	532.745	135	133
MY	rs109248069	14	4267053	A	G	TRAPPC9	63.1301	18.354	74.4711	1	34.9719	0.446	2	-28.1227	0.554	86.9844	102.921	287	188
PY	rs109248069	14	4267053	C	G	TRAPPC9	1.30634	13.7	41.9355	1	0.725747	0.446	2	-0.580598	0.554	1.64682	44.2441	174	474
FPC	rs109248069	14	4267053	A	G	TRAPPC9	-0.0236	36.7	#REF!	2	0.0105	0.554	1	-0.0131	0.446	-0.0338638	529.319	136	128
MY	rs111018678	14	4336714	A	G	TRAPPC9	-98.1066	28.4531	177.108	2	41.8665	0.573	1	-56.2454	0.427	-146.353	284.77	47	40
FY	rs111018678	14	4336714	A	G	TRAPPC9	2.03209	15.7	54.7375	1	1.16573	0.427	2	-0.866361	0.573	210.066	4.83615	138	51
PY	rs111018678	14	4336714	A	G	TRAPPC9	-1.96405	20.5	92.7496	2	0.839145	0.573	1	-1.12491	0.427	-2.68931	114.432	37	48
FPC	rs111018678	14	4336714	A	G	TRAPPC9	0.0417	64.8	900.025	1	0.0239	0.427	2	-0.0178	0.573	0.0619336	1740.54	48	47
PPC	rs111018678	14	4336714	A	G	TRAPPC9	0.00742	30.1	198.548	1	0.00426	0.427	2	-0.00317	0.573	0.0125802	454.721	240	199
MY	rs110017379	14	4364952	A	G	TRAPPC9	-95.4099	27.9858	171.389	2	47.1736	0.506	1	-48.0808	0.494	158.697	342.046	38	46
FY	rs110017379	14	4364952	A	G	TRAPPC9	2.34961	18.3	74.3152	1	1.18841	0.494	2	-1.1612	0.506	237.921	-5.09189	66	46
PY	rs110017379	14	4364952	A	G	TRAPPC9	-1.88241	19.9	87.2907	2	0.929864	0.506	1	-0.952543	0.494	2.92264	137.921	45	33
FPC	rs110017379	14	4364952	A	G	TRAPPC9	0.0434	68.3	998.368	1	0.022	0.494	2	-0.0214	0.506	-0.0663908	2044.66	44	43
PPC	rs110017379	14	4364952	A	G	TRAPPC9	0.00749	30.8	206.932	1	0.00379	0.494	2	-0.0037	0.506	-0.0136581	547.721	184	184
MY	rs109086264	14	4414829	A	C	TRAPPC9	111.157	32.1101	225.101	1	46.2664	0.583	2	-64.8637	0.417	-170.545	380.77	31	21
FY	rs109086264	14	4414829	A	C	TRAPPC9	-2.79866	21.5	101.947	2	1.63293	0.417	1	-1.17027	0.583	359.268	6.37837	30	16
PY	rs109086264	14	4414829	A	G	TRAPPC9	2.16817	22.6	111.963	1	0.902648	0.583	2	-1.26552	0.417	-2.9793	138.208	20	32
FPC	rs109086264	14	4414829	A	C	TRAPPC9	-0.0508	79	1330.12	2	0.0296	0.417	1	-0.0212	0.583	0.0767635	2635.47	27	25
PPC	rs109086264	14	4414829	A	C	TRAPPC9	-0.00878	35.5	274.793	2	0.00511	0.417	1	-0.00366	0.583	0.0156887	696.469	134	127
FPC	rs110692932	14	4427536	A	G	TRAPPC9	-0.0251	31.2	#REF!	2	0.00529	0.789	1	-0.0198	0.211	-0.0350932	365.538	200	157
FPC	rs109243961	14	4438267	A	G	TRAPPC9	-0.0183	25	#REF!	2	0.0049	0.732	1	-0.0134	0.268	-0.024603	218.337	329	224
MY	rs109530164	14	4456595	A	G	TRAPPC9	-103.56	29.7622	193.622	2	45.3592	0.561	1	-58.0598	0.439	-154.444	309.658	42	34
FY	rs109530164	14	4456595	A	G	TRAPPC9	2.48568	19	79.7852	1	1.39253	0.439	2	-1.09316	0.561	302.237	5.87515	53	31
PY	rs109530164	14	4456595	A	G	TRAPPC9	-2.05931	21.3	100.059	2	0.902648	0.561	1	-1.15212	0.439	-2.69658	112.409	32	53
FPC	rs109530164	14	4456595	A	G	TRAPPC9	0.0464	71.7	1098.71	1	0.026	0.44	2	-0.0204	0.56	0.0701526	2181.06	41	40
PPC	rs109530164	14	4456595	A	G	TRAPPC9	0.00791	31.8	220.827	1	0.00443	0.439	2	-0.00348	0.561	0.0142644	570.721	168	172
MY	rs55617160	14	4468478	A	G	TRAPPC9	109.423	30.8953	208.523	1	40.0522	0.634	2	-69.3996	0.366	-166.236	348.149	37	29
FY	rs55617160	14	4468478	A	G	TRAPPC9	-2.51744	18.9	78.9245	2	1.59664	0.366	1	-0.920792	0.634	295.097	5.89121	56	36
PY	rs55617160	14	4468478	A	G	TRAPPC9	2.17724	22.2	107.987	1	0.798322	0.634	2	-1.38346	0.366	-2.98227	133.268	27	39
FPC	rs55617160	14	4468478	A	G	TRAPPC9	-0.0484	73.4	1150.65	2	0.0307	0.366	1	-0.0177	0.634	0.0728176	2281.6	38	33
PPC	rs55617160	14	4468478	A	G	TRAPPC9	-0.00838	33.1	239.485	2	0.00531	0.366	1	-0.00307	0.634	0.0147836	595.155	159	149
MY	rs133533176	14	4483630	A	C	TRAPPC9	58.017	16.2379	58.5376	1	34.7905	0.401	2	-23.2239	0.599	90.8391	103.77	282	270
FY	rs133533176	14	4483630	A	C	TRAPPC9	-1.9323	14.4	46.3458	2	0.775642	0.599	1	-1.15666	0.401	136.602	-4.01891	197	101
FPC	rs133533176	14	4483630	A	C	TRAPPC9	-0.0301	45.1	440.53	2	0.0121	0.599	1	-0.0181	0.401	-0.0448783	858.495	95	89
FPC	rs109827107	14	4493904	A	G	TRAPPC9	0.0168	22.4	#REF!	1	0.00411	0.755	2	-0.0126	0.245	-0.0230857	182.699	395	286
FPC	rs41567288	14	4520969	A	C	TRAPPC9	0.0253	17.2	#REF!	1	0.024	0.0511	2	-0.00129	0.949	0.0450128	182.444	396	473
FPC	rs110853426	14	4542563	A	G	TRAPPC9	0.0275	35.6	#REF!	1	0.00613	0.777	2	-0.0214	0.223	-0.0399718	507.201	144	132
MY	rs110805364	14	4583344	A	G	TRAPPC9	-68.674	18.4881	75.5452	2	47.1736	0.312	1	-21.4095	0.688	118.098	160.638	139	183
FY	rs110805364	14	4583344	A	G	TRAPPC9	2.26342	16.2	58.4425	1	0.707604	0.688	2	-1.55582	0.312	157.301	-4.4998	121	82
PY	rs110805364	14	4583344	A	C	TRAPPC9	-1.31088	12.7	36.2396	2	0.902648	0.312	1	-0.408686	0.688	2.08096	59.699	242	213
FPC	rs110805364	14	4583344	A	G	TRAPPC9	0.0354	51.1	563.517	1	0.0111	0.688	2	-0.0244	0.312	-0.053621	1126.68	74	72
PPC	rs110805364	14	4583344	A	G	TRAPPC9	0.00576	21.7	103.607	1	0.0018	0.688	2	-0.00396	0.312	-0.0108086	290.252	445	501
FY	rs111005924	14	4651891	A	G	KCNK9	2.05931	14.7	47.9172	1	0.603277	0.707	2	-1.45603	0.293	139.051	-4.28229	180	98
FPC	rs111005924	14	4651891	A	G	KCNK9	0.0276	39.4	337.519	1	0.00807	0.707	2	-0.0195	0.293	-0.0417118	665.42	115	114
MY	rs135838690	14	4716252	A	G	KCNK9	66.2658	17.9539	71.3089	1	43.6809	0.341	2	-22.5889	0.659	92.3509	100.347	308	200
PY	rs135838690	14	4716252	A	G	KCNK9	1.44242	14.1	44.3615	1	0.952543	0.341	2	-0.489879	0.659	1.95543	53.699	153	281
FPC	rs135838690	14	4716252	A	G	KCNK9	-0.0217	31.3	#REF!	2	0.00738	0.659	1	-0.0143	0.341	-0.0311677	388.066	190	156
MY	rs110371103	14	4737211	A	C	KCNK9	-72.9164	20.1412	89.4306	2	47.6272	0.344	1	-25.0836	0.656	109.668	145.456	155	128
FY	rs110371103	14	4737211	A	C	KCNK9	1.8688	13.8	42.3372	1	0.644101	0.656	2	-1.22923	0.344	149.921	-4.28787	244	87
PY	rs110371103	14	4737211	A	C	KCNK9	-1.3517	13.5	40.5969	2	0.88904	0.344	1	-0.462664	0.656	1.78441	46.2924	192	417
FPC	rs110371103	14	4737211	A	C	KCNK9	0.0335	49.5	529.264	1	0.0115	0.656	2	-0.022	0.344	-0.0506828	1056.15	80	74
PPC	rs110371103	14	4737211	A	C	KCNK9	0.00623	24.1	127.215	1	0.00214	0.656	2	-0.00409	0.344	-0.0109965	315.071	407	399
MY	rs110143087	14	4767039	A	C		105.844	29.7775	193.821	1	39.6893	0.625	2	-66.2244	0.375	-149.47	280.444	53	33
FY	rs110143087	14	4767039	A	C		-1.79169	13.4	40.2692	2	1.12037	0.375	1	-0.671316	0.625	201.77	4.8772	285	57
PY	rs110143087	14	4767039	A	G		2.18178	22.1	107.356	1	0.816466	0.625	2	-1.36078	0.375	-2.75802	113.638	28	51
FPC	rs110143087	14	4767039	A	C		-0.042	63.4	862.096	2	0.0262	0.375	1	-0.0157	0.625	0.0628917	1694.54	50	51
PPC	rs110143087	14	4767039	A	C		-0.00755	29.7	193.365	2	0.00472	0.375	1	-0.00283	0.625	0.0127148	438.602	252	209
MY	rs136017274	14	4778358	A	G		84.9688	24.6005	132.767	1	48.0808	0.436	2	-37.0585	0.564	123.037	202.268	100	64
PY	rs136017274	14	4778358	A	G		1.78262	18.6	76.3706	1	1.00697	0.436	2	-0.775642	0.564	2.42189	93.3098	54	70
FPC	rs136017274	14	4778358	A	G		-0.0333	51.6	574.438	2	0.0145	0.564	1	-0.0188	0.436	-0.0494214	1112.28	75	71
PPC	rs136017274	14	4778358	A	G		-0.00592	24	126.407	2	0.00258	0.564	1	-0.00334	0.436	-0.00961071	266.796	482	405
MY	rs110523550	14	4797465	A	G		78.806	22.4266	110.57	1	48.0808	0.393	2	-30.935	0.607	129.906	219.215	87	83
FY	rs110523550	14	4797465	A	G		-2.16363	16.4	59.6108	2	0.848217	0.607	1	-1.31542	0.393	183.174	-4.56985	112	66
PY	rs110523550	14	4797465	A	G		1.56036	16	56.762	1	0.948007	0.393	2	-0.612349	0.607	2.42453	91	89	74
FPC	rs110523550	14	4797465	A	G		-0.0375	57.2	703.804	2	0.0147	0.607	1	-0.0228	0.393	-0.0567337	1425.28	60	59
PPC	rs110523550	14	4797465	A	G		-0.00619	24.6	133.283	2	0.00243	0.607	1	-0.00376	0.393	-0.0110458	342.398	373	375
MY	rs110891564	14	4808166	A	C		74.1255	21.6693	103.316	1	37.2399	0.498	2	-36.9224	0.502	101.745	142.174	159	92
PY	rs110891564	14	4808166	A	G		1.60118	16.9	63.0472	1	0.802858	0.498	2	-0.798322	0.502	2.09042	71.5376	72	129
FPC	rs110891564	14	4808166	A	C		-0.0254	39.7	342.604	2	0.0126	0.502	1	-0.0127	0.498	-0.0377184	664.77	116	112
FPC	rs110308401	14	4821631	A	G		0.0243	22.7	#REF!	1	0.00253	0.896	2	-0.0218	0.104	-0.0351232	205.187	350	276
MY	rs109225594	14	4848750	A	C		106.029	29.7136	193	1	38.646	0.635	2	-67.5852	0.365	-148.63	275.244	55	36
FY	rs109225594	14	4848750	A	C		-1.63293	12.2	33.3261	2	1.03873	0.365	1	-0.594206	0.635	185.409	4.69168	459	63
PY	rs109225594	14	4848750	A	C		2.20899	22.3	109.487	1	0.807394	0.635	2	-1.40614	0.365	-2.77363	114.06	24	50
FPC	rs109225594	14	4848750	A	C		-0.0408	61.4	809.307	2	0.026	0.365	1	-0.0149	0.635	0.0615837	1612.7	54	53
PPC	rs109225594	14	4848750	A	C		-0.00738	29	183.316	2	0.00469	0.365	1	-0.00269	0.635	0.0124824	419.62	267	227
FPC	rs135179621	14	4897573	A	G		-0.0157	21.4	#REF!	2	0.0041	0.738	1	-0.0116	0.262	-0.0253743	231.658	315	313
FPC	rs110006858	14	4904271	A	G		0.0134	17	#REF!	1	0.00284	0.788	2	-0.0105	0.212	-0.0212883	139.745	532	492
MY	rs135124294	14	4927116	A	C		64.7925	17.5406	68.1169	1	42.8191	0.339	2	-21.9539	0.661	88.7131	92.1249	364	215
FPC	rs135124294	14	4927116	A	C		-0.0242	35.1	#REF!	2	0.00821	0.661	1	-0.016	0.339	-0.0380659	574.569	128	136
MY	rs109230014	14	4943963	A	G		73.4704	20.367	91.4202	1	48.5343	0.338	2	-24.8115	0.662	114.147	158.602	141	122
FY	rs109230014	14	4943963	A	G		-1.71458	12.6	35.8794	2	0.580598	0.662	1	-1.13398	0.338	119.18	-3.8051	388	125
PY	rs109230014	14	4943963	A	C		1.46964	14.7	47.9172	1	0.970687	0.338	2	-0.494415	0.662	2.10183	64.2676	129	174
FPC	rs109230014	14	4943963	A	G		-0.0325	48.2	502.213	2	0.011	0.662	1	-0.0215	0.338	-0.048275	965.301	87	79
PPC	rs109230014	14	4943963	A	G		-0.00558	21.7	103.333	2	0.00189	0.662	1	-0.0037	0.338	-0.00976115	250.357	529	502
MY	rs136235796	14	4975901	A	G		60.5567	16.1841	58.1599	1	42.6376	0.296	2	-17.9169	0.704	84.6321	81.1308	463	273
FPC	rs136235796	14	4975901	A	G		-0.0228	32.5	#REF!	2	0.00674	0.704	1	-0.0161	0.296	-0.0341327	446.553	163	146
FPC	rs110006921	14	4984674	A	G		0.0286	25.4	#REF!	1	0.00257	0.91	2	-0.026	0.0899	-0.042629	271.553	275	216
FPC	rs109133573	14	4999073	A	G		0.0281	25.2	#REF!	1	0.00254	0.909	2	-0.0255	0.0906	-0.0421304	270.086	277	220
MY	rs109085610	14	5017293	A	G		70.6185	20.0933	89.0128	1	43.5902	0.383	2	-27.0341	0.617	106.345	144.77	156	130
PY	rs109085610	14	5017293	A	G		1.45603	14.9	49.6421	1	0.898112	0.383	2	-0.557918	0.617	1.84427	52.2076	119	303
FPC	rs109085610	14	5017293	A	G		-0.0289	43.9	417.722	2	0.0111	0.617	1	-0.0178	0.383	-0.0460749	924.102	90	97
MY	rs41579243	14	5096531	A	G		-78.0558	21.9342	105.824	2	48.9879	0.371	1	-28.9392	0.629	125.317	197.495	104	91
FY	rs41579243	14	5096531	A	G		1.9822	14.8	48.9101	1	0.734819	0.629	2	-1.24738	0.371	162.77	-4.37785	171	76
PY	rs41579243	14	5096531	A	G		-1.53314	15.5	53.5686	2	0.966151	0.371	1	-0.56699	0.629	2.24415	75.6198	99	112
FPC	rs41579243	14	5096531	A	G		0.0359	54.1	630.592	1	0.0133	0.629	2	-0.0226	0.371	-0.0545345	1274.21	65	66
PPC	rs41579243	14	5096531	A	G		0.00616	24.2	128.759	1	0.00228	0.629	2	-0.00387	0.371	-0.0111986	340.481	375	395
MY	rs134289087	14	5125236	A	G		-70.0503	19.7101	85.6946	2	41.4129	0.409	1	-28.667	0.591	96.533	117.42	219	142
PY	rs134289087	14	5125236	A	G		-1.38346	14	43.8729	2	0.816466	0.409	1	-0.56699	0.591	1.80832	49.3565	158	344
FPC	rs134289087	14	5125236	A	G		0.0257	38.7	325.8	1	0.0105	0.591	2	-0.0152	0.409	-0.036371	566.244	130	118
MY	rs109610449	14	5129956	A	G		87.8989	25.7813	145.678	1	43.6809	0.503	2	-44.2252	0.497	122.96	205.678	99	59
FY	rs109610449	14	5129956	A	G		-1.59211	12.4	34.6091	2	0.798322	0.497	1	-0.78925	0.503	148.959	-4.02474	424	89
PY	rs109610449	14	5129956	A	G		1.72819	18.3	73.8013	1	0.857289	0.503	2	-0.870897	0.497	2.18281	77.3872	56	104
FPC	rs109610449	14	5129956	A	G		-0.0356	56	674.994	2	0.0179	0.497	1	-0.0177	0.503	-0.0519718	1252.26	66	62
PPC	rs109610449	14	5129956	A	G		-0.00686	28.2	173.857	2	0.00345	0.497	1	-0.00341	0.503	-0.0110862	360.959	345	250
MY	rs110444021	14	5161708	A	G	COL22A1	89.8364	26.1158	149.442	1	44.1799	0.508	2	-45.8128	0.492	-124.98	208.658	96	56
PY	rs110444021	14	5161708	A	G	COL22A1	1.79622	18.8	78.3478	1	0.884504	0.508	2	-0.916256	0.492	-2.25801	81.2596	53	96
FPC	rs110444021	14	5161708	A	G	COL22A1	-0.0349	54.3	635.196	2	0.0177	0.492	1	-0.0172	0.508	0.0512707	1196.85	67	64
PPC	rs110444021	14	5161708	A	G	COL22A1	-0.00681	27.7	167.928	2	0.00346	0.492	1	-0.00335	0.508	0.0110787	354.032	356	267
FPC	rs109392458	14	5198398	A	G	COL22A1	-0.0167	24.8	#REF!	2	0.00584	0.649	1	-0.0108	0.351	-0.0260815	288.018	257	230
MY	rs110351374	14	5225467	A	G	COL22A1	-67.8748	19.7015	85.6216	2	35.743	0.473	1	-32.1143	0.527	111.624	165.268	133	144
FY	rs110351374	14	5225467	A	G	COL22A1	1.61479	12.5	35.0575	1	0.76657	0.527	2	-0.852753	0.473	118.319	-3.63122	407	127
PY	rs110351374	14	5225467	A	G	COL22A1	-1.38799	14.5	47.0788	2	0.730283	0.473	1	-0.657708	0.527	2.10426	70.1135	135	135
FPC	rs110351374	14	5225467	A	G	COL22A1	0.0304	47.2	481.88	1	0.0144	0.527	2	-0.016	0.473	-0.0466695	983.347	85	83
FPC	rs109272278	14	5245003	A	G	COL22A1	-0.0214	16	#REF!	2	0.00131	0.939	1	-0.0201	0.0614	-0.0362262	139.268	535	547
MY	rs41629702	14	5279283	A	G	COL22A1	-74.4997	21.2885	99.7595	2	44.0438	0.409	1	-30.436	0.591	100.159	129.921	186	103
PY	rs41629702	14	5279283	A	G	COL22A1	-1.47417	15.2	51.3757	2	0.870897	0.409	1	-0.603277	0.591	1.82517	51.6778	107	308
FPC	rs41629702	14	5279283	A	G	COL22A1	0.0269	41.1	366.829	1	0.011	0.591	2	-0.0159	0.409	-0.0384058	649.31	119	106
FPC	rs109355809	14	5337183	A	G	COL22A1	0.0158	24	#REF!	1	0.00611	0.613	2	-0.00967	0.387	-0.0256274	291.77	253	249
MY	rs110213889	14	5393892	A	G		-73.7801	20.776	95.0737	2	44.0438	0.403	1	-29.7556	0.597	115.745	166.229	130	114
FY	rs110213889	14	5393892	A	G		1.66015	12.5	34.9066	1	0.671316	0.597	2	-0.993366	0.403	138.62	-4.0669	414	99
PY	rs110213889	14	5393892	A	G		-1.49685	15.2	51.4672	2	0.893576	0.403	1	-0.603277	0.597	2.09652	65.1938	106	166
FPC	rs110213889	14	5393892	A	G		0.0322	48.5	508.393	1	0.013	0.597	2	-0.0192	0.403	-0.0503106	1068.96	79	77
PPC	rs110213889	14	5393892	A	G		0.00538	21.2	98.7077	1	0.00217	0.597	2	-0.00321	0.403	-0.0101346	275.071	465	526
MY	rs110622450	14	5428037	A	G	FAM135B	-60.096	17.5353	68.0778	2	33.9287	0.435	1	-26.1723	0.565	92.1391	113.31	242	216
PY	rs110622450	14	5428037	C	G	FAM135B	-1.29727	13.6	41.6144	2	0.730283	0.435	1	-0.562454	0.565	1.80315	51.9208	180	306
FPC	rs110622450	14	5428037	A	G	FAM135B	0.0249	38.9	329.128	1	0.0109	0.565	2	-0.0141	0.435	-0.0387835	681.398	113	117
MY	rs109118650	14	5462752	A	G	FAM135B	-80.564	20.5737	93.2581	2	59.4206	0.261	1	-21.0013	0.739	130.488	175.699	123	118
FY	rs109118650	14	5462752	A	G	FAM135B	2.15456	14.7	47.8827	1	0.562454	0.739	2	-1.59211	0.261	149.444	-4.63113	181	88
PY	rs109118650	14	5462752	A	C	FAM135B	-1.55128	14.3	45.5391	2	1.14759	0.261	1	-0.404604	0.739	2.30822	65.7447	143	160
FPC	rs109118650	14	5462752	A	G	FAM135B	0.0378	51.7	576.635	1	0.00986	0.739	2	-0.0279	0.261	-0.0574124	1157.96	71	70
PPC	rs109118650	14	5462752	A	G	FAM135B	0.00655	23.4	120.241	1	0.00171	0.739	2	-0.00484	0.261	-0.012002	320.699	400	432
MY	rs110501942	14	5494654	A	G	FAM135B	-91.7922	26.9251	158.757	2	44.2706	0.517	1	-47.6272	0.483	-150.948	307.745	43	50
FY	rs110501942	14	5494654	A	G	FAM135B	2.49022	19.4	83.4145	1	1.2882	0.483	2	-1.20202	0.517	280.018	5.5433	43	41
PY	rs110501942	14	5494654	A	G	FAM135B	-1.80983	19.1	80.6091	2	0.870897	0.517	1	-0.9344	0.483	-2.66386	114.108	49	49
FPC	rs110501942	14	5494654	A	G	FAM135B	0.0433	68.3	998.368	1	0.0224	0.483	2	-0.0209	0.517	0.0671396	2078.44	42	44
PPC	rs110501942	14	5494654	A	G	FAM135B	0.00719	29.5	190.451	1	0.00372	0.483	2	-0.00347	0.517	0.013734	550.469	182	215
FPC	rs110239303	14	5523519	A	G	FAM135B	0.0244	31.7	#REF!	1	0.00581	0.762	2	-0.0186	0.238	-0.0367913	436.745	168	153
MY	rs524567333	14	5569639	A	G	FAM135B	-63.3618	17.0965	64.7696	2	43.5448	0.313	1	-19.822	0.687	97.1159	109.553	257	234
PY	rs524567333	14	5569639	A	C	FAM135B	-1.30634	12.7	36.2636	2	0.898112	0.313	1	-0.408233	0.687	1.94643	52.6021	241	299
FPC	rs524567333	14	5569639	A	G	FAM135B	0.0253	36.5	#REF!	1	0.00791	0.688	2	-0.0174	0.312	-0.037212	546.046	133	129
MY	rs109957444	14	5631243	A	G	FAM135B	55.2297	15.4101	52.8327	1	35.108	0.365	2	-20.1395	0.635	86.4052	93.1612	355	327
FPC	rs109957444	14	5631243	A	G	FAM135B	-0.0264	39.4	337.519	2	0.00962	0.635	1	-0.0168	0.365	-0.0402303	683.886	111	115
PPC	rs109957444	14	5631243	A	G	FAM135B	-0.00539	21.1	97.6091	2	0.00197	0.635	1	-0.00343	0.365	-0.00949715	241.638	552	538
MY	rs136699157	14	5676511	A	G	FAM135B	61.6803	17.6281	68.7878	1	37.1492	0.398	2	-24.5393	0.602	104.992	143.602	157	209
FY	rs136699157	14	5676511	A	G	FAM135B	-1.9323	14.7	48.2916	2	0.771106	0.602	1	-1.16573	0.398	136.824	-3.94528	176	100
PY	rs136699157	14	5676511	A	G	FAM135B	1.15212	11.9	31.699	1	0.693996	0.398	2	-0.458128	0.602	1.83673	52.6778	344	296
FPC	rs136699157	14	5676511	A	G	FAM135B	-0.0311	47.5	487.936	2	0.0124	0.602	1	-0.0187	0.398	-0.0472841	990.252	84	80
PPC	rs136699157	14	5676511	A	G	FAM135B	-0.00531	21.2	99.1986	2	0.00211	0.602	1	-0.0032	0.398	-0.00965958	262.108	499	520
FPC	rs109567244	14	5769804	A	G	LOC104973978	-0.014	18.9	#REF!	2	0.00355	0.746	1	-0.0104	0.254	-0.0203349	144.444	507	389
MY	rs110236070	14	5795431	A	G		65.612	18.5108	75.7282	1	24.7208	0.623	2	-40.914	0.377	-95.0824	113.854	241	180
PY	rs110236070	14	5795431	A	C		1.30181	13.2	39.2041	1	0.489879	0.623	2	-0.81193	0.377	-1.74423	45.9586	203	425
FPC	rs110236070	14	5795431	A	G		-0.0245	37	298.19	2	0.0153	0.377	1	-0.00924	0.623	0.0366284	573.824	129	123
MY	rs108971409	14	5831267	A	C		-65.3793	18.3893	74.752	2	24.2672	0.629	1	-41.0954	0.371	-94.5621	112.167	244	185
PY	rs108971409	14	5831267	A	G		-1.30181	13.2	38.9914	2	0.485343	0.629	1	-0.816466	0.371	-1.7407	45.6021	206	436
FPC	rs108971409	14	5831267	A	C		0.0245	36.8	#REF!	1	0.0154	0.371	2	-0.00909	0.629	0.0364439	565.699	131	126
MY	rs41657812	14	5952697	A	G		-64.2402	18.0789	72.2907	2	40.6418	0.368	1	-23.5868	0.632	109.147	149.284	148	196
FY	rs41657812	14	5952697	A	G		1.66468	12.5	34.8761	1	0.612349	0.632	2	-1.05233	0.368	101.092	-3.4517	415	163
PY	rs41657812	14	5952697	A	G		-1.27006	12.9	37.3045	2	0.802858	0.368	1	-0.4672	0.632	2.01504	60.8539	227	202
FPC	rs41657812	14	5952697	A	G		0.0297	44.8	434.772	1	0.0109	0.632	2	-0.0188	0.368	-0.0452881	874.276	94	92
MY	rs41666381	14	5991493	A	C		-57.3771	16.6635	61.5884	2	30.436	0.469	1	-26.9434	0.531	78.9608	83.4949	432	246
FPC	rs41666381	14	5991493	A	C		0.0208	32.3	#REF!	1	0.00977	0.531	2	-0.0111	0.469	-0.0289244	379.509	193	148
MY	rs42305146	14	6042525	A	G		-51.52	15.0567	50.4868	2	28.3041	0.451	1	-23.2239	0.549	73.7255	73.7959	556	355
FPC	rs42305146	14	6042525	A	G		0.0176	27.5	#REF!	1	0.00794	0.549	2	-0.00967	0.451	-0.0243011	271.469	276	186
MY	rs42304912	14	6073420	A	C		-52.5476	15.363	52.5171	2	27.8959	0.469	1	-24.63	0.531	79.5219	85.4949	409	330
FPC	rs42304912	14	6073420	A	C		0.0202	31.5	#REF!	1	0.00946	0.531	2	-0.0107	0.469	-0.0283146	367.357	199	155
FPC	rs42304889	14	6077252	A	G		0.0208	20.4	#REF!	1	0.00236	0.887	2	-0.0185	0.113	-0.0357058	235.62	313	336
FPC	rs111022074	14	6112676	A	G		0.021	30.5	#REF!	1	0.00672	0.68	2	-0.0143	0.32	-0.031052	384.456	191	160
MY	rs111016055	14	6133529	A	C		-56.9039	16.45	60.0487	2	25.8094	0.546	1	-31.0711	0.454	-73.8779	73.284	563	258
FPC	rs111016055	14	6133529	A	C		0.0185	28.6	#REF!	1	0.0101	0.454	2	-0.00841	0.546	0.0273903	340.721	215	177
MY	rs42310935	14	6154166	A	C		69.2666	20.1181	89.2291	1	31.8422	0.54	2	-37.4213	0.46	-104.506	145.921	153	129
PY	rs42310935	14	6154166	A	G		1.30181	13.6	41.6536	1	0.598741	0.54	2	-0.703068	0.46	-1.86964	55.9208	178	257
FPC	rs42310935	14	6154166	A	C		-0.0271	42.1	384.631	2	0.0146	0.46	1	-0.0125	0.54	0.0403019	738.347	108	102
PPC	rs42310935	14	6154166	A	C		-0.00581	23.6	122.419	2	0.00314	0.46	1	-0.00267	0.54	0.00936841	252.959	524	420
FPC	rs110502094	14	6324728	A	G		-0.0244	34	#REF!	2	0.00671	0.725	1	-0.0177	0.275	-0.0371367	509.921	142	141
FPC	rs109408826	14	6371334	A	G		-0.026	20.2	#REF!	2	0.0243	0.0659	1	-0.00171	0.934	0.0406718	188.602	386	344
MY	rs110679046	14	6415535	A	G		54.9442	16.0161	56.983	1	24.6754	0.551	2	-30.2546	0.449	-73.8988	74.3979	548	288
FPC	rs110679046	14	6415535	A	G		-0.0187	29	#REF!	2	0.0103	0.449	1	-0.00838	0.551	0.026677	328.06	223	175
FPC	rs133561178	14	6417222	A	G		-0.0161	24.7	#REF!	2	0.00916	0.433	1	-0.00699	0.567	0.0229633	235.824	312	234
MY	rs29011056	14	6555671	A	G		-54.256	15.8412	55.767	2	25.1744	0.536	1	-29.0752	0.464	-77.3959	81.6021	454	299
FPC	rs29011056	14	6555671	A	G		0.0228	35.5	#REF!	1	0.0122	0.464	2	-0.0106	0.536	0.0342762	541.347	134	134
MY	rs109643017	14	6589274	A	G		-66.067	18.6264	76.6615	2	24.3125	0.632	1	-41.7305	0.368	-88.279	98.1938	321	174
PY	rs109643017	14	6589274	A	G		-1.36078	13.8	42.757	2	0.498951	0.632	1	-0.861825	0.368	-1.66679	42.0088	167	548
FPC	rs109643017	14	6589274	A	G		0.0223	33.5	#REF!	1	0.0141	0.368	2	-0.0082	0.632	0.0323276	446.745	162	143
FPC	rs41594425	14	6696774	A	G		0.0209	30.3	#REF!	1	0.00665	0.682	2	-0.0142	0.318	-0.0313912	394.921	185	161
FPC	rs109343046	14	6718127	A	G		-0.0211	32	#REF!	2	0.013	0.384	1	-0.00809	0.616	0.0309221	415.854	179	150
FPC	rs42215930	14	6778397	A	G		-0.0176	27.4	#REF!	2	0.00794	0.549	1	-0.00967	0.451	-0.026928	329.495	222	189
MY	rs42215845	14	6795860	A	G		-50.0462	14.4785	46.7645	2	28.9845	0.421	1	-21.0467	0.579	79.9556	84.1675	422	406
FPC	rs42215845	14	6795860	A	G		0.0234	36.1	#REF!	1	0.00984	0.579	2	-0.0136	0.421	-0.0367001	599.854	126	130
FPC	rs110718625	14	6859824	A	G		0.0219	34.2	#REF!	1	0.0114	0.478	2	-0.0105	0.522	0.0328995	496.921	147	140
MY	rs109241573	14	6880233	A	G		-59.8918	15.432	52.9788	2	44.0438	0.265	1	-15.8757	0.735	86.51	79.3565	483	324
PY	rs109241573	14	6880233	A	G		-1.31088	12.2	33.4522	2	0.966151	0.265	1	-0.347451	0.735	1.89262	45.3565	308	445
FPC	rs109241573	14	6880233	A	G		0.0204	28	#REF!	1	0.00539	0.735	2	-0.015	0.265	-0.028579	293.469	251	181
MY	rs110057993	14	6952759	A	G		68.2954	18.9788	79.5452	1	23.7229	0.653	2	-44.5881	0.347	-122.141	184.638	117	162
PY	rs110057993	14	6952759	C	G		1.37438	13.8	42.3335	1	0.476272	0.653	2	-0.898112	0.347	-2.26542	75.7959	170	111
FPC	rs110057993	14	6952759	A	G		-0.0266	39.5	339.21	2	0.0174	0.347	1	-0.00924	0.653	0.0435436	799.721	102	113
MY	rs110522477	14	6988575	A	G		-51.6981	14.7893	48.7471	2	30.8443	0.403	1	-20.8652	0.597	94.676	117.319	221	377
PY	rs110522477	14	6988575	A	G		-1.07501	11.1	27.8041	2	0.639565	0.403	1	-0.433634	0.597	1.9256	57.9586	478	228
FPC	rs110522477	14	6988575	A	G		0.0174	26.5	#REF!	1	0.00701	0.597	2	-0.0104	0.403	-0.0285292	362.444	203	198
FPC	rs42213176	14	7032597	A	G		-0.0193	27.7	#REF!	2	0.00592	0.693	1	-0.0134	0.307	-0.0296965	346.137	212	184
FPC	rs110293317	14	7065350	A	C		0.0177	22.9	#REF!	1	0.00393	0.778	2	-0.0138	0.222	-0.0247436	196.553	364	268
MY	rs42774655	14	7258832	A	C		-59.0874	14.2239	45.1707	2	45.8128	0.223	1	-13.1542	0.777	101.311	94.9208	341	437
FY	rs42774655	14	7258832	A	C		1.83705	11.8	31.2248	1	0.408686	0.777	2	-1.42881	0.223	88.7212	-3.76999	534	197
FPC	rs42774655	14	7258832	A	C		0.0294	37.9	312.657	1	0.00656	0.777	2	-0.0229	0.223	-0.045504	648.699	120	121
MY	rs108995214	14	7314869	A	G		47.2563	13.4847	40.7033	1	18.5519	0.607	2	-28.667	0.393	-81.4388	86.1192	404	526
PY	rs108995214	14	7314869	A	G		1.0478	10.8	26.3028	1	0.411408	0.607	2	-0.635029	0.393	-1.7099	45.3979	565	440
FPC	rs108995214	14	7314869	A	G		-0.0127	19.3	#REF!	2	0.0077	0.393	1	-0.00499	0.607	0.0212841	200.022	358	374
FPC	rs42217911	14	7368943	A	G		0.016	24.5	#REF!	1	0.00899	0.437	2	-0.00699	0.563	0.0216924	209.444	342	241
FPC	rs42217901	14	7371252	A	G		0.0159	24.7	#REF!	1	0.00891	0.441	2	-0.00702	0.559	0.021531	210.745	341	232
FPC	rs522566474	14	7484351	A	G	KHDRBS3	-0.0161	25	#REF!	2	0.00871	0.46	1	-0.00741	0.54	0.0272895	342.745	214	225
MY	rs110545496	14	7514610	A	G	KHDRBS3	51.8079	14.4973	46.8827	1	18.5519	0.642	2	-33.2483	0.358	-79.1196	79.3468	484	403
FPC	rs110545496	14	7514610	A	G	KHDRBS3	-0.0133	19.9	#REF!	2	0.00856	0.358	1	-0.00478	0.642	0.0227015	221.721	323	353
MY	rs42216510	14	7533841	A	G	KHDRBS3	71.813	18.9174	79.0372	1	21.4095	0.702	2	-50.3487	0.298	-110.816	137.921	166	164
PY	rs42216510	14	7533841	A	G	KHDRBS3	1.41067	13.4	40.062	1	0.419573	0.702	2	-0.988831	0.298	-2.04696	56.3098	195	250
FPC	rs42216510	14	7533841	A	G	KHDRBS3	-0.0216	30.3	#REF!	2	0.0151	0.298	1	-0.00642	0.702	0.0351621	472.699	156	162
MY	rs110856800	14	7542584	A	G	KHDRBS3	55.8204	16.0867	57.475	1	33.4751	0.4	2	-22.3167	0.6	85.8459	96.3372	332	281
FPC	rs110856800	14	7542584	A	G	KHDRBS3	-0.0244	37.6	307.797	2	0.00978	0.6	1	-0.0147	0.4	-0.0371386	611	124	122
MY	rs133504627	14	7553278	A	G	KHDRBS3	-87.0337	22.3709	110.028	2	23.0425	0.735	1	-63.9565	0.265	-128.818	177.328	122	84
PY	rs133504627	14	7553278	A	C	KHDRBS3	-1.7554	16.3	58.6799	2	0.4672	0.735	1	-1.2882	0.265	-2.44443	76.1739	83	108
FPC	rs133504627	14	7553278	A	G	KHDRBS3	0.0233	32	#REF!	1	0.0171	0.265	2	-0.00618	0.735	0.0371335	502.638	146	151
PPC	rs133504627	14	7553278	A	G	KHDRBS3	0.00637	22.9	115.379	1	0.00468	0.265	2	-0.00169	0.735	0.0108338	270.886	473	446
FPC	rs109062857	14	7589670	A	G		0.018	27.1	#REF!	1	0.00665	0.63	2	-0.0113	0.37	-0.0263904	300.409	241	192
FPC	rs109856728	14	7612098	A	G		0.0162	23.7	#REF!	1	0.00523	0.678	2	-0.011	0.322	-0.0235526	223.387	320	252
MY	rs133880150	14	7706228	A	G		49.5571	14.2865	45.5607	1	20.5477	0.585	2	-28.9845	0.415	-79.7651	84.4949	420	428
PY	rs133880150	14	7706228	A	G		1.0478	10.9	26.9208	1	0.434995	0.585	2	-0.612349	0.415	-1.69065	45.3768	523	443
FPC	rs133880150	14	7706228	A	G		-0.0128	19.7	#REF!	2	0.0075	0.415	1	-0.00532	0.585	0.0190081	163.357	440	362
FPC	rs110650694	14	7740005	A	G		0.018	19.4	#REF!	1	0.0155	0.139	2	-0.0025	0.861	0.032033	228.886	317	372
FPC	rs109304531	14	7888675	A	G		-0.0128	19.7	#REF!	2	0.00516	0.598	1	-0.00767	0.402	-0.0184227	152	476	365
FPC	rs110165168	14	7926827	A	G		0.0194	30.2	#REF!	1	0.00941	0.514	2	-0.00996	0.486	-0.0304263	433.161	171	163
FY	rs110512786	14	7928189	A	G		-1.80076	12.1	33.1391	2	1.34263	0.253	1	-0.458128	0.747	62.8539	2.99158	466	351
MY	rs136524710	14	8326000	A	G		-61.1965	15.6891	54.7235	2	45.3592	0.257	1	-15.7396	0.743	99.6741	103.456	285	309
FPC	rs136524710	14	8326000	A	G		0.0261	35.8	#REF!	1	0.00671	0.743	2	-0.0194	0.257	-0.0379765	509.638	143	131
FPC	rs109604383	14	8454690	A	C		-0.0164	24.9	#REF!	2	0.00624	0.619	1	-0.0101	0.381	-0.0243277	258.553	289	229
FPC	rs110541941	14	8551460	A	G		0.0223	20.1	#REF!	1	0.00203	0.909	2	-0.0203	0.0911	-0.0341357	178.745	407	346
FPC	rs110543230	14	8560116	A	G		-0.0232	23.5	#REF!	2	0.00277	0.881	1	-0.0205	0.119	-0.0330237	213.071	336	256
FPC	rs109500445	14	8659069	A	G		0.0116	17.6	#REF!	1	0.00441	0.619	2	-0.00717	0.381	-0.0173923	133.538	564	451
FPC	rs109351544	14	8725946	A	G	LOC107133100	0.0124	18.9	#REF!	1	0.00499	0.599	2	-0.00746	0.401	-0.0176733	137.337	543	391
FPC	rs109667881	14	8879810	A	G		-0.0123	18.9	#REF!	2	0.00517	0.579	1	-0.0071	0.421	-0.0189687	162.319	444	390
FY	rs109501455	14	8951120	A	G	ST3GAL1	-1.68736	12.9	37.5157	2	1.01605	0.397	1	-0.66678	0.603	70.3565	2.82887	339	292
FPC	rs109501455	14	8951120	A	G	ST3GAL1	-0.0199	30.7	#REF!	2	0.012	0.397	1	-0.00791	0.603	0.0290638	372.071	196	159
FY	rs108979436	14	8984849	A	G	ST3GAL1	1.56036	12.1	32.9626	1	0.88904	0.431	2	-0.671316	0.569	60.4949	2.59639	470	372
FPC	rs108979436	14	8984849	A	G	ST3GAL1	0.0166	25.8	#REF!	1	0.00944	0.431	2	-0.00716	0.569	0.0249372	279.208	266	212
FPC	rs110930361	14	9006630	A	G		0.0131	20.5	#REF!	1	0.00683	0.481	2	-0.00632	0.519	0.0185249	158.398	456	334
FY	rs135227094	14	9011380	A	G		-1.54675	12	32.382	2	0.884504	0.429	1	-0.662244	0.571	59.8239	2.5788	496	386
FPC	rs135227094	14	9011380	A	G		-0.0166	25.8	#REF!	2	0.00949	0.429	1	-0.00713	0.571	0.0252358	286.495	259	210
FPC	rs41632201	14	9187841	A	G	WISP1	0.0153	22.4	#REF!	1	0.0104	0.321	2	-0.0049	0.679	0.020974	176.071	414	285
FPC	rs41633631	14	9365588	A	G	TG	-0.011	16.8	#REF!	2	0.00415	0.623	1	-0.00686	0.377	-0.017707	136.796	547	499
FPC	rs109087490	14	9426662	A	G	TG	0.0151	21.1	#REF!	1	0.00417	0.724	2	-0.0109	0.276	-0.0232125	199.745	359	323
FPC	rs109937736	14	9577474	A	G	PHF20L1	-0.0168	24.3	#REF!	2	0.00522	0.689	1	-0.0116	0.311	-0.0258447	263.347	280	244
FPC	rs109849961	14	9646197	A	G		0.0116	17.9	#REF!	1	0.00647	0.442	2	-0.00512	0.558	0.0197232	176.854	412	439
FPC	rs41632874	14	9740815	A	G		-0.0135	21	#REF!	2	0.00599	0.556	1	-0.00749	0.444	-0.0191386	168.26	432	325
FPC	Hapmap53910-rs29021775	14	9956519	A	G	KCNQ3	0.0136	21.1	#REF!	1	0.00591	0.567	2	-0.00773	0.433	-0.0194121	169.77	429	321
FPC	rs111007499	14	9964138	A	G	KCNQ3	-0.0112	17.3	#REF!	2	0.00626	0.439	1	-0.0049	0.561	0.0183961	154.796	468	471
FPC	rs109820008	14	10013686	A	C	KCNQ3	0.0132	20.5	#REF!	1	0.00712	0.458	2	-0.00603	0.542	0.0192064	169.745	430	335
FPC	rs110227558	14	10174410	A	G	EFR3A	0.0124	17.6	#REF!	1	0.00357	0.713	2	-0.00888	0.287	-0.0194238	142.62	519	453
FPC	rs109788418	14	10271449	A	G	EFR3A	-0.012	18.4	#REF!	2	0.00473	0.606	1	-0.00727	0.394	-0.0190586	160.886	450	410
FPC	Hapmap33415-BTC-007589	14	10280476	A	G	EFR3A	-0.0114	17.5	#REF!	2	0.00631	0.444	1	-0.00505	0.556	0.0192882	169.456	431	456
FPC	rs109378086	14	10763835	A	G		0.0175	26.4	#REF!	1	0.0064	0.634	2	-0.0111	0.366	-0.0269562	312.387	235	200
FPC	rs137471072	14	10781751	A	G		0.0166	16.5	#REF!	1	0.0146	0.12	2	-0.00199	0.88	0.0262347	133.26	566	511
FPC	rs108992052	14	11079567	A	G		0.0142	19.8	#REF!	1	0.00387	0.728	2	-0.0104	0.272	-0.0221142	179.658	400	360
FPC	rs109890726	14	11106992	A	G		-0.0142	19.8	#REF!	2	0.00387	0.728	1	-0.0104	0.272	-0.0220883	179.06	405	357
FPC	rs110571619	14	11154590	A	G		-0.0171	17.5	#REF!	2	0.015	0.123	1	-0.0021	0.877	0.02608	136.347	548	457
FPC	rs29015157	14	11272570	A	G		-0.0144	20.4	#REF!	2	0.00413	0.713	1	-0.0102	0.287	-0.0223581	190	381	338
FPC	rs42381926	14	12672880	A	G		0.013	18.6	#REF!	1	0.00398	0.695	2	-0.00906	0.305	-0.0190665	143.444	513	403
PY	rs29010046	14	16902500	A	G		1.52407	11.6	30.4401	1	1.28367	0.157	2	-0.239043	0.843	2.22799	42.3979	381	528
FY	rs109114543	14	17109001	A	G	MTSS1	-1.78262	12.9	37.384	2	1.20202	0.326	1	-0.580598	0.674	53.585	2.57196	349	472
PY	rs41578866	14	17401030	A	G		-1.19748	10.9	26.9957	2	0.898112	0.249	1	-0.298917	0.751	1.9104	44.5528	518	463
MY	rs136412004	14	20857977	A	G	SPIDR	-60.534	16.4262	59.8794	2	18.9148	0.688	1	-41.6397	0.312	-93.4495	101.658	298	261
PY	rs136412004	14	20857977	A	C	SPIDR	-1.28367	12.6	35.5229	2	0.401883	0.688	1	-0.884504	0.312	-2.00333	55.7447	253	261
MY	rs41718954	14	21129363	A	G	PRKDC	-63.272	17.4842	67.6882	2	21.2735	0.664	1	-42.0026	0.336	-94.4628	107.444	261	219
PY	rs41718954	14	21129363	A	G	PRKDC	-1.36078	13.6	41.1035	2	0.458128	0.664	1	-0.902648	0.336	-1.97521	56.0757	187	252
FPC	rs41718954	14	21129363	A	G	PRKDC	0.0115	17	#REF!	1	0.00764	0.336	2	-0.00387	0.664	0.0185659	141.921	522	490
MY	rs110475344	14	21149153	A	G	PRKDC	-58.7636	16.3489	59.327	2	20.2302	0.656	1	-38.51	0.344	-85.5629	89.6021	378	265
PY	rs110475344	14	21149153	A	G	PRKDC	-1.27913	12.8	36.8069	2	0.439984	0.656	1	-0.839145	0.344	-1.79298	47.0362	234	404
MY	rs110524502	14	21735604	A	G		60.6924	14.395	46.2388	1	12.5191	0.794	2	-48.0808	0.206	-103.498	95.8861	336	416
MY	rs110255620	14	21821834	A	G		57.6666	14.6619	47.9281	1	14.6057	0.747	2	-43.0912	0.253	-96.0808	95.0915	337	390
PPC	rs43576496	14	44105320	A	G	IL7	-0.00568	21.2	99.0031	2	0.00167	0.706	1	-0.00401	0.294	-0.0099015	236.854	570	524
CCR	rs41622614	14	44349969	A	C		-0.72328	6.0372	8.8038	2	0.281	0.611	1	-0.442	0.389	-0.82987	9.30103	146	129
PPC	rs41567285	14	44531321	A	G		0.00699	21.3	99.5867	1	0.00115	0.836	2	-0.00584	0.164	-0.0127824	262.051	500	517
PPC	rs109943705	14	45109055	A	T		0.00739	22.3	109.542	1	0.00119	0.839	2	-0.0062	0.161	-0.0133756	283.125	457	472
PPC	rs110111002	14	45280979	A	G	MRPS28	0.00744	22.4	110.469	1	0.0012	0.839	2	-0.00624	0.161	-0.0134653	285.721	452	466
PPC	rs29010169	14	45601728	A	G		0.00717	23.2	118.582	1	0.00139	0.807	2	-0.00578	0.193	-0.0126096	289.276	448	439
PPC	rs109344263	14	46264806	A	G		-0.0079	23.6	122.185	2	0.00125	0.842	1	-0.00665	0.158	-0.0143181	316.276	403	422
PPC	rs110094547	14	46465704	A	G		0.00657	20.8	94.9914	1	0.00118	0.821	2	-0.00539	0.179	-0.0122758	259.42	508	556
PPC	rs109182513	14	50416742	A	G		0.0058	21.1	97.6925	1	0.00155	0.734	2	-0.00426	0.266	-0.0108802	271.854	470	537
PPC	rs42378135	14	50815043	A	C		-0.00752	25.8	145.788	2	0.00172	0.772	1	-0.0058	0.228	-0.0131713	352.367	361	338
PPC	BTB-01212565	14	52662521	A	G		-0.00634	22.6	112.431	2	0.00163	0.743	1	-0.00471	0.257	-0.0113971	287.62	449	459
PPC	rs109737775	14	53062257	A	C		-0.00803	25.1	138.287	2	0.00142	0.823	1	-0.00661	0.177	-0.014543	358.509	349	357
PPC	rs41737198	14	53749131	A	G		-0.0103	31.8	221.441	2	0.00176	0.829	1	-0.00855	0.171	-0.0184636	559.481	176	170
PPC	BTB-00914431	14	54404283	A	G		0.0103	31.8	220.845	1	0.00176	0.829	2	-0.00855	0.171	-0.0184796	559.319	177	171
PPC	Hapmap39850-BTA-60175	14	54439067	A	C		-0.0103	31.9	222.273	2	0.00177	0.829	1	-0.00857	0.171	-0.018472	559.959	175	169
PPC	rs110105195	14	54707270	A	G		-0.00916	28.6	178.447	2	0.00161	0.824	1	-0.00754	0.176	-0.016966	483.602	224	237
PPC	rs41737277	14	56301087	A	G		0.00723	27.1	160.255	1	0.00211	0.709	2	-0.00512	0.291	-0.0126948	388.699	312	288
PPC	rs41592240	14	56941551	A	G	SYBU	-0.00623	23.6	122.204	2	0.00195	0.687	1	-0.00428	0.313	-0.0113945	324.585	396	421
PPC	rs41659357	14	57002027	A	G		0.00547	22.4	109.983	1	0.00252	0.539	2	-0.00295	0.461	-0.0094999	264.377	489	469
PPC	Hapmap26251-BTC-013832	14	57382878	A	G		0.00557	22.4	110.379	1	0.00232	0.583	2	-0.00325	0.417	-0.00951288	254.268	522	467
PPC	rs110117678	14	57489773	A	C	TRHR	0.00726	27.3	162.719	1	0.00217	0.701	2	-0.00509	0.299	-0.0124161	377.125	325	278
MY	rs41631415	14	57631331	A	C		-54.1497	14.6713	47.9914	2	37.5121	0.307	1	-16.6468	0.693	82.2367	78.7696	493	385
PPC	rs41631415	14	57631331	A	C		0.00771	29.3	187.507	1	0.00237	0.693	2	-0.00534	0.307	-0.0128736	412.444	279	222
PPC	rs41736804	14	57672324	A	G		0.00732	25.9	147.141	1	0.00182	0.751	2	-0.0055	0.249	-0.0127839	357.009	352	326
PPC	rs110779722	14	57836412	A	G		-0.0112	36.8	295.44	2	0.00225	0.799	1	-0.00895	0.201	-0.0197991	731.347	126	114
PPC	rs41591510	14	58994475	A	G		0.0103	34.2	255.801	1	0.00213	0.793	2	-0.00817	0.207	-0.0179201	614.481	154	139
PPC	rs41632139	14	59308078	A	G	ANGPT1	-0.00619	23.9	125.37	2	0.00412	0.335	1	-0.00208	0.665	0.0102632	273.959	468	411
PPC	rs41737468	14	59355486	A	G	ANGPT1	-0.00591	23.7	122.873	2	0.00357	0.395	1	-0.00234	0.605	0.0097409	265.469	485	418
PPC	rs108988079	14	59398170	A	G	ANGPT1	0.00661	25.2	138.896	1	0.00208	0.686	2	-0.00454	0.314	-0.0120665	365.602	336	353
PPC	rs41632138	14	59732398	A	C		-0.00563	22.9	115.283	2	0.00252	0.552	1	-0.00311	0.448	-0.0104228	315.301	406	447
PPC	rs41580099	14	59967665	A	C		-0.00624	25	136.827	2	0.00243	0.61	1	-0.00381	0.39	-0.0105667	309.149	417	364
PPC	rs29022898	14	60595238	A	G		0.00588	22.8	114.054	1	0.00199	0.663	2	-0.0039	0.337	-0.0103718	280.62	459	455
PPC	rs43138491	14	60992958	A	G		0.00584	23.6	122.572	1	0.00339	0.42	2	-0.00245	0.58	0.0101979	299.041	429	419
PPC	rs41632150	14	61449078	A	G	ZFPM2	0.00583	23	115.936	1	0.00208	0.643	2	-0.00375	0.357	-0.00978565	258.387	512	444
PPC	rs43736353	14	61867384	A	C		-0.00652	26.3	151.963	2	0.00289	0.558	1	-0.00364	0.442	-0.0131262	483.102	226	314
PPC	rs43112695	14	61886828	A	G		0.00555	22.3	109.244	1	0.00223	0.598	2	-0.00332	0.402	-0.0103842	302.284	426	475
PPC	rs42510687	14	61924770	A	G		-0.00645	26.4	153.205	2	0.00319	0.506	1	-0.00326	0.494	-0.0126096	463.046	238	308
PPC	rs43733723	14	62216852	A	G	LRP12	0.00596	24.4	130.979	1	0.00292	0.511	2	-0.00305	0.489	-0.0112028	364.886	337	383
PPC	rs43731684	14	62361079	A	G	DPYS	-0.00582	23.5	121.312	2	0.00333	0.428	1	-0.00249	0.572	0.0107885	333.745	386	427
PPC	rs110730269	14	63030618	A	C	RIMS2	-0.00827	32.7	233.256	2	0.00323	0.609	1	-0.00504	0.391	-0.0146378	585.495	164	155
PPC	rs29012948	14	63056074	A	G	RIMS2	0.0127	40.9	363.318	1	0.00241	0.811	2	-0.0103	0.189	-0.0219878	864.678	99	63
PPC	rs41740555	14	63404391	A	C		-0.00609	24.9	136.313	2	0.00286	0.531	1	-0.00323	0.469	-0.011465	380.495	322	366
PPC	rs41739817	14	63412220	A	G		-0.00577	23.8	124.036	2	0.00288	0.5	1	-0.00289	0.5	-0.0109681	350.638	362	415
PPC	rs41632175	14	63431800	A	G		0.00603	24.6	133.199	1	0.00282	0.532	2	-0.00321	0.468	-0.0114248	377.076	326	376
PPC	rs109719021	14	63510240	A	G	BAALC	-0.00676	27.6	167.208	2	0.0033	0.512	1	-0.00346	0.488	-0.012329	441.469	248	268
PPC	rs109414455	14	63559721	A	G	LOC104974103	-0.00668	27.5	165.2	2	0.0033	0.507	1	-0.00338	0.493	-0.0122129	436.495	254	273
PPC	rs137514875	14	63674017	A	G		-0.00698	28.1	172.971	2	0.00286	0.591	1	-0.00413	0.409	-0.0120798	411.06	280	254
PPC	rs29018911	14	63695912	A	G		0.0105	38.6	324.143	1	0.00299	0.714	2	-0.00747	0.286	-0.0179694	769.444	118	96
PPC	rs134385209	14	63749859	A	G		0.00974	36	282.252	1	0.00286	0.706	2	-0.00688	0.294	-0.0170167	687.886	137	123
PPC	rs41632173	14	63777156	A	G	AZIN1	-0.00629	25.8	146.018	2	0.00311	0.506	1	-0.00318	0.494	-0.0116242	392.347	300	334
PPC	rs108986962	14	63801482	A	G	AZIN1	0.00754	30.9	208.234	1	0.00403	0.466	2	-0.00351	0.534	0.0135208	527.244	192	182
PPC	rs109038793	14	63946731	A	G		0.00588	23.7	123.742	1	0.00245	0.583	2	-0.00343	0.417	-0.0108115	330.469	389	416
PPC	rs109325792	14	63972246	A	G		0.00798	30.6	205.074	1	0.00261	0.673	2	-0.00538	0.327	-0.0141377	511.469	205	188
PPC	rs133142940	14	64023519	A	C		0.00981	39.2	334.15	1	0.00385	0.608	2	-0.00596	0.392	-0.0181607	916.102	86	88
PY	rs41627975	14	64151328	A	G		1.07955	10.8	26.5391	1	0.369224	0.658	2	-0.712139	0.342	-1.79729	47.6198	552	388
FPC	rs41627975	14	64151328	A	G		0.0106	15.8	#REF!	1	0.00364	0.658	2	-0.00701	0.342	-0.0195192	160.155	452	566
PPC	rs41627975	14	64151328	A	G		0.011	42.8	397.34	1	0.00375	0.658	2	-0.00722	0.342	-0.020035	1057.28	59	50
PPC	rs109703290	14	64232543	A	G	UBR5	0.00667	27.1	160.37	1	0.00373	0.442	2	-0.00295	0.558	0.0130208	475.377	231	287
PPC	rs41627978	14	64333123	A	C	RRM2B	0.00605	24.2	128.719	1	0.00361	0.404	2	-0.00244	0.596	0.0104334	307.056	421	396
PPC	rs110357787	14	64480626	A	G		0.00538	21.4	101.198	1	0.0033	0.386	2	-0.00208	0.614	0.00932448	240.174	558	509
PPC	rs41725277	14	64505753	A	G		0.00679	27.2	162.455	1	0.00314	0.538	2	-0.00365	0.462	-0.0121329	414.678	276	280
PPC	rs111026772	14	64512418	A	G		0.0117	43.1	402.849	1	0.00333	0.714	2	-0.00833	0.286	-0.0213581	1076.82	53	48
PPC	rs109154693	14	64541527	A	C		-0.00592	23.8	124.701	2	0.00359	0.394	1	-0.00233	0.606	0.0115079	369.276	330	412
PPC	rs29018332	14	64579853	A	G	NCALD	-0.00672	27.5	165.312	2	0.00313	0.535	1	-0.0036	0.465	-0.0112968	369.149	331	272
PPC	rs110450466	14	64621700	A	C	NCALD	0.00611	24.3	129.286	1	0.00361	0.409	2	-0.0025	0.591	0.0111683	339.481	377	392
PPC	rs41578119	14	64655821	A	G	NCALD	0.00609	23.9	125.565	1	0.00391	0.358	2	-0.00218	0.642	0.0114374	349.538	364	410
PPC	rs43431610	14	64711479	A	G	NCALD	-0.00545	20.9	96.5317	2	0.00368	0.325	1	-0.00177	0.675	0.0103136	271.31	472	547
PPC	rs109243874	14	64767268	A	G	NCALD	0.00738	30.2	199.866	1	0.00396	0.464	2	-0.00342	0.536	0.0138816	553.237	179	197
PPC	rs109761148	14	64805260	A	G	NCALD	-0.00878	35.2	270.783	2	0.00352	0.599	1	-0.00526	0.401	-0.0157679	699.658	131	131
PPC	rs110449847	14	64828799	A	G	NCALD	0.00791	31.3	214.53	1	0.00316	0.6	2	-0.00475	0.4	-0.0143083	552.745	180	177
FPC	rs137773528	14	65006380	A	G	GRHL2	-0.0178	21.9	#REF!	2	0.00361	0.797	1	-0.0142	0.203	-0.0309081	276.959	270	297
PPC	rs137773528	14	65006380	A	G	GRHL2	-0.0165	53.6	619.155	2	0.00334	0.797	1	-0.0131	0.203	-0.0296256	1599.24	8	7
FPC	rs136643718	14	65032747	A	G	GRHL2	-0.0142	19.8	#REF!	2	0.00394	0.722	1	-0.0102	0.278	-0.0229654	196.137	366	359
PPC	rs136643718	14	65032747	A	G	GRHL2	-0.0121	44.3	425.258	2	0.00335	0.722	1	-0.00871	0.278	-0.0213514	1064	56	44
PPC	rs41742389	14	65096463	A	G		-0.00564	22.2	108.335	2	0.00361	0.36	1	-0.00203	0.64	0.0105314	296.77	437	478
PY	rs41742379	14	65127051	A	C		-1.19295	12.1	32.7595	2	0.76657	0.358	1	-0.427737	0.642	1.67307	41.6383	320	562
PPC	rs41742379	14	65127051	A	G		-0.0057	22.4	109.959	2	0.00366	0.358	1	-0.00204	0.642	0.0105754	297.432	434	470
PPC	rs29018717	14	65300637	A	G		0.00649	26.8	157.144	1	0.00323	0.503	2	-0.00327	0.497	-0.0116011	391.745	301	299
PPC	rs41603911	14	65330073	A	C		0.0067	27.5	165.042	1	0.00326	0.513	2	-0.00344	0.487	-0.0118991	407.854	282	274
PPC	rs41739069	14	65361241	A	G		0.00769	31.1	211.48	1	0.00389	0.494	2	-0.0038	0.506	0.014179	562.174	174	180
PPC	rs136576680	14	65382846	A	C		0.00942	37.2	301.338	1	0.0036	0.618	2	-0.00582	0.382	-0.0181815	868.62	95	113
PPC	rs110644103	14	65457089	A	G		-0.00591	23.8	124.483	2	0.00344	0.418	1	-0.00247	0.582	0.0110531	348.31	366	414
PPC	rs41632187	14	65488634	A	G		-0.00615	25	137.387	2	0.00299	0.515	1	-0.00317	0.485	-0.0103355	311.444	412	359
PPC	rs109855900	14	65621709	A	G		-0.00866	35.5	274.133	2	0.00432	0.501	1	-0.00434	0.499	-0.0154675	698.252	133	128
PPC	rs109690414	14	65660331	A	G		0.00685	27.7	167.971	1	0.00313	0.543	2	-0.00372	0.457	-0.0116503	384.638	318	266
PPC	rs133526169	14	65707251	A	C		0.00693	27.9	170.883	1	0.00387	0.441	2	-0.00305	0.559	0.0116917	382.678	320	260
PY	rs133239688	14	65811977	A	G		-1.08408	10.8	26.5834	2	0.38646	0.644	1	-0.698532	0.356	-1.96052	56.0555	547	254
FPC	rs133239688	14	65811977	A	C		-0.0116	17.2	#REF!	2	0.00415	0.644	1	-0.0075	0.356	-0.0207451	179.432	403	477
PPC	rs133239688	14	65811977	A	C		-0.0116	45	438.606	2	0.00412	0.644	1	-0.00744	0.356	-0.0208042	1131.66	48	42
PPC	rs137141325	14	65842996	A	G		-0.0061	22.6	112.343	2	0.0043	0.295	1	-0.0018	0.705	0.0112519	300.398	428	460
PPC	rs135509477	14	65862469	A	G		-0.00598	20.8	95.0057	2	0.00458	0.234	1	-0.0014	0.766	0.0108324	244.398	543	555
PPC	rs109382749	14	65887816	A	G		0.00978	38.3	319.195	1	0.0036	0.632	2	-0.00618	0.368	-0.0169816	765.337	120	101
FPC	rs110701587	14	66118162	A	G		-0.0115	17.7	#REF!	2	0.00467	0.594	1	-0.00684	0.406	-0.0183486	150.796	480	447
PPC	rs110701587	14	66118162	A	G		-0.00951	38.4	320.84	2	0.00386	0.594	1	-0.00565	0.406	-0.0175924	868.456	97	100
PPC	rs109053377	14	66121597	A	G		0.00709	27.4	164.433	1	0.00473	0.333	2	-0.00236	0.667	0.013027	438.886	251	275
PPC	Hapmap32295-BTA-129360	14	66150000	A	G		0.00794	32.7	232.754	1	0.00355	0.552	2	-0.00438	0.448	-0.0153651	675.276	142	157
FPC	rs41632193	14	66256529	A	C	RNF19A	0.0143	19.9	#REF!	1	0.00398	0.721	2	-0.0103	0.279	-0.0244157	221.638	324	351
PPC	rs41632193	14	66256529	A	C	RNF19A	0.0127	47	477.863	1	0.00356	0.721	2	-0.00919	0.279	-0.0232042	1257.07	37	29
PPC	rs137242963	14	66258745	A	C	RNF19A	-0.00659	27	159.391	2	0.00316	0.52	1	-0.00343	0.48	-0.0117315	399.509	291	289
PPC	rs43708433	14	66282557	A	G	RNF19A	-0.00623	25.6	143.638	2	0.00325	0.478	1	-0.00298	0.522	0.0111206	361.602	342	346
PPC	rs135289928	14	66320204	A	G	SPAG1	0.0104	40.2	351.162	1	0.00358	0.657	2	-0.00684	0.343	-0.0183134	868.208	98	71
MY	rs110130542	14	66339300	A	G	SPAG1	49.5312	14.4955	46.8729	1	26.3083	0.469	2	-23.2239	0.531	78.7767	84.8239	413	404
PPC	rs110130542	14	66339300	A	G	SPAG1	-0.00768	31.5	216.479	2	0.0036	0.531	1	-0.00408	0.469	-0.0134799	530.796	191	175
PPC	rs135765103	14	66400092	A	C	SPAG1	0.00858	34.7	262.818	1	0.00387	0.549	2	-0.00471	0.451	-0.016606	770.77	117	134
PPC	rs132711282	14	66430750	A	G	FBXO43	-0.00931	37.6	307.797	2	0.00373	0.599	1	-0.00558	0.401	-0.0179088	886.06	92	109
PPC	rs110877792	14	66478485	A	G	RGS22	0.00813	32.4	229.042	1	0.00309	0.62	2	-0.00504	0.38	-0.0148379	601.854	158	161
FPC	rs41632223	14	66494815	A	G	RGS22	-0.0161	21.2	#REF!	2	0.00376	0.766	1	-0.0123	0.234	-0.0266312	235.252	314	318
PPC	rs41632223	14	66494815	A	G	RGS22	-0.0144	50.1	541.985	2	0.00337	0.766	1	-0.011	0.234	-0.0256921	1375.19	21	16
FPC	rs134050755	14	66564630	A	G	RGS22	-0.0107	15.9	#REF!	2	0.00362	0.662	1	-0.00711	0.338	-0.019564	158.276	458	560
PPC	rs134050755	14	66564630	A	G	RGS22	-0.01	39	330.798	2	0.00339	0.662	1	-0.00665	0.338	-0.0184538	882.602	93	92
PPC	rs41601893	14	66593463	A	G		-0.00662	25.2	139.738	2	0.00451	0.319	1	-0.00211	0.681	0.0121414	373.602	329	351
PPC	rs110216575	14	66599210	A	G		0.00673	27.5	165.609	1	0.00314	0.533	2	-0.00359	0.467	-0.0125855	458.377	239	271
PPC	rs133029735	14	66666069	A	G	VPS13B	-0.00696	27.6	167	2	0.0043	0.382	1	-0.00266	0.618	0.0130966	474.495	232	269
PPC	rs133311384	14	66687673	A	C	VPS13B	-0.00732	29.5	189.764	2	0.00426	0.418	1	-0.00306	0.582	0.0134229	513.824	202	219
FPC	rs41580123	14	66771994	A	C	VPS13B	-0.0123	18.5	#REF!	2	0.00466	0.621	1	-0.00765	0.379	-0.0192443	163.31	441	406
PPC	rs41580123	14	66771994	A	C	VPS13B	-0.0106	42	382.832	2	0.00401	0.621	1	-0.00657	0.379	-0.0183705	932.854	82	58
FPC	rs108956854	14	66819485	A	G	VPS13B	0.0105	16.3	#REF!	1	0.00504	0.519	2	-0.00545	0.481	-0.017202	137.658	539	527
PPC	rs108956854	14	66819485	A	G	VPS13B	0.00897	36.7	294.037	1	0.00431	0.519	2	-0.00466	0.481	-0.0164663	789.77	112	116
FPC	rs136485151	14	66847037	A	G	VPS13B	0.0106	16.4	#REF!	1	0.0053	0.498	2	-0.00526	0.502	-0.0173353	140.032	530	517
PPC	rs136485151	14	66847037	A	G	VPS13B	0.00884	36.2	286.09	1	0.00444	0.498	2	-0.0044	0.502	-0.0161336	759.62	122	119
PPC	rs110291187	14	66877367	A	G	VPS13B	0.00868	35.6	276.158	1	0.00412	0.525	2	-0.00456	0.475	-0.0156479	717.071	129	126
PPC	rs136414121	14	66926389	A	C	VPS13B	0.0056	21.1	98.1255	1	0.00385	0.312	2	-0.00175	0.688	0.0100074	244.824	542	531
PPC	rs41632207	14	66951519	A	C	VPS13B	-0.00743	28.4	176.65	2	0.00503	0.323	1	-0.0024	0.677	0.0131742	443.921	247	244
PPC	rs136848004	14	67010904	A	G	VPS13B	-0.00952	38.1	315.918	2	0.00378	0.603	1	-0.00574	0.397	-0.0164981	762.252	121	104
PPC	rs41603154	14	67048933	A	G	VPS13B	-0.00698	25.8	145.346	2	0.005	0.284	1	-0.00198	0.716	0.0123032	360.523	346	340
PPC	rs136978409	14	67099377	A	G	VPS13B	-0.00706	25.8	145.416	2	0.00505	0.284	1	-0.002	0.716	0.0124027	358.523	348	339
PPC	rs110320891	14	67129346	A	G	VPS13B	0.00662	25.7	144.352	1	0.00436	0.341	2	-0.00226	0.659	0.0121644	389.721	308	343
PPC	rs133041444	14	67205211	A	G	VPS13B	0.0074	29.7	192.432	1	0.00425	0.425	2	-0.00314	0.575	0.0141019	552.509	181	212
PPC	rs109353917	14	67395535	A	C	VPS13B	0.00729	29.5	190.231	1	0.00427	0.414	2	-0.00302	0.586	0.0136698	524.796	194	216
PPC	rs109629589	14	67437926	A	G	VPS13B	0.00679	26.7	155.701	1	0.00426	0.372	2	-0.00253	0.628	0.0125706	418.357	270	302
FPC	rs109007040	14	67443766	A	G	VPS13B	-0.0196	26	#REF!	2	0.00459	0.766	1	-0.015	0.234	-0.0323443	348.854	211	208
PPC	rs109007040	14	67443766	A	G	VPS13B	-0.0166	58.1	725.801	2	0.00389	0.766	1	-0.0127	0.234	-0.0300915	1899.59	5	5
FPC	rs133668707	14	67475081	A	G		-0.0127	18.5	#REF!	2	0.00401	0.685	1	-0.00874	0.315	-0.0228759	207.337	345	407
PPC	rs133668707	14	67475081	A	G		-0.0115	44	419.6	2	0.00362	0.685	1	-0.00788	0.315	-0.0213772	1136.6	47	46
PPC	rs110405331	14	67593766	A	G		-0.00743	28.1	172.609	2	0.0052	0.301	1	-0.00224	0.699	0.0133923	440.824	249	256
FPC	rs109716786	14	67649210	A	C		-0.0114	17.8	#REF!	2	0.00596	0.475	1	-0.0054	0.525	0.0207241	197.495	363	443
PPC	rs109716786	14	67649210	A	C		-0.00954	39.2	334.15	2	0.00501	0.475	1	-0.00453	0.525	0.0172579	859.854	100	89
FPC	rs133157458	14	67671242	A	C		-0.0113	17.6	#REF!	2	0.00594	0.474	1	-0.00536	0.526	0.0206054	194.854	369	448
PPC	rs133157458	14	67671242	A	C		-0.00956	39.2	334.15	2	0.00503	0.474	1	-0.00453	0.526	0.0172511	857.367	101	90
PPC	rs135339164	14	67693101	A	G	STK3	-0.00742	27.2	161.833	2	0.00531	0.285	1	-0.00211	0.715	0.0135096	423.444	264	282
PPC	rs136813945	14	67768919	A	G	STK3	-0.0067	26.2	150.229	2	0.00422	0.37	1	-0.00248	0.63	0.0122456	399.77	290	318
PPC	rs41580438	14	67831515	A	G	STK3	-0.00707	28.2	174.51	2	0.00429	0.393	1	-0.00278	0.607	0.0132786	492.276	215	249
PPC	rs132848661	14	67890933	A	G	STK3	-0.0067	24.3	130.089	2	0.00483	0.279	1	-0.00187	0.721	0.0122078	342.444	372	388
PPC	rs110639233	14	67913507	A	G	STK3	0.00697	28.1	173.324	1	0.00403	0.422	2	-0.00294	0.578	0.0128912	473.237	235	253
PPC	rs110950204	14	67963582	A	G	STK3	-0.00622	24.1	127.889	2	0.0041	0.34	1	-0.00212	0.66	0.0111166	324.77	395	397
FPC	rs136884351	14	67997855	A	G		0.0229	23.9	#REF!	1	0.00293	0.872	2	-0.0199	0.128	-0.0390426	315.131	231	250
PPC	rs136884351	14	67997855	A	G		0.0194	53.5	616.88	1	0.00249	0.872	2	-0.0169	0.128	-0.0357458	1661.32	7	8
PPC	rs110628530	14	68181845	A	G		0.00822	33.2	241.219	1	0.00471	0.427	2	-0.00351	0.573	0.0145151	603.509	157	148
PPC	rs109114105	14	68378101	A	G	POP1	-0.00655	25.7	144.86	2	0.0042	0.359	1	-0.00235	0.641	0.0118515	379.004	324	341
FPC	rs135607648	14	68534852	A	G	MATN2	0.0147	21.9	#REF!	1	0.0051	0.653	2	-0.00961	0.347	-0.0243134	246.959	297	300
PPC	rs135607648	14	68534852	A	G	MATN2	0.0116	45.5	448.265	1	0.00403	0.653	2	-0.00759	0.347	-0.0217444	1241.2	41	40
PPC	rs110365259	14	68578968	A	G	MATN2	0.006	24	126	1	0.00371	0.382	2	-0.00229	0.618	0.00986358	269.509	476	407
PPC	rs41624091	14	68722604	A	G	LAPTM4B	-0.00925	21.8	105.002	2	0.000846	0.908	1	-0.0084	0.0915	-0.0159798	247.745	537	491
PPC	rs110505483	14	68962221	A	G		-0.0059	24.1	127.178	2	0.00334	0.433	1	-0.00255	0.567	0.0111747	358.137	350	400
PPC	rs109625218	14	69002673	A	C		-0.00567	21.9	105.654	2	0.00369	0.349	1	-0.00198	0.651	0.00983984	250.886	527	490
FPC	rs109722980	14	69356963	A	C	CPQ	-0.0135	16.8	#REF!	2	0.00272	0.798	1	-0.0108	0.202	-0.0220376	145.481	501	496
PPC	rs109722980	14	69356963	A	C	CPQ	-0.0114	37.3	303.523	2	0.0023	0.798	1	-0.00908	0.202	-0.0204142	782.041	115	111
FPC	rs136257551	14	69377386	A	C	CPQ	-0.0138	17.7	#REF!	2	0.00315	0.771	1	-0.0106	0.229	-0.0234429	174.569	417	444
PPC	rs136257551	14	69377386	A	C	CPQ	-0.0108	36.7	293.053	2	0.00247	0.771	1	-0.00834	0.229	-0.0199351	791.959	110	117
PPC	rs133875550	14	69399417	A	C	CPQ	0.0078	28.6	179.524	1	0.00231	0.704	2	-0.00549	0.296	-0.0143442	486.745	218	233
FPC	rs110870373	14	69665346	A	T	CPQ	0.0139	16.8	#REF!	1	0.00255	0.816	2	-0.0114	0.184	-0.0228216	145.824	499	494
PPC	rs110870373	14	69665346	A	T	CPQ	0.0107	34.2	255.01	1	0.00197	0.816	2	-0.00877	0.184	-0.020115	709.921	130	140
PPC	rs136129410	14	69737626	A	C	CPQ	0.00722	29.2	186.016	1	0.0035	0.515	2	-0.00371	0.485	-0.0132276	521.469	196	223
FPC	rs41605240	14	69965123	A	G	SDC2	0.0234	23.5	#REF!	1	0.00276	0.882	2	-0.0207	0.118	-0.0392911	294.569	250	254
PPC	rs41605240	14	69965123	A	G	SDC2	0.0185	49	518.777	1	0.00218	0.882	2	-0.0163	0.118	-0.0342807	1410.07	16	19
FPC	rs133515366	14	70131216	A	G		-0.0129	16.4	#REF!	2	0.00274	0.787	1	-0.0101	0.213	-0.0216314	145.125	503	520
PPC	rs133515366	14	70131216	A	G		-0.00967	32.4	229.69	2	0.00206	0.787	1	-0.00762	0.213	-0.0185167	666.398	146	160
PPC	rs109859315	14	70358208	A	G		-0.00639	26.1	148.762	2	0.00347	0.457	1	-0.00292	0.543	0.0118406	403	287	320
PPC	rs108972731	14	70440306	A	G		0.00632	25.9	147.069	1	0.00326	0.484	2	-0.00306	0.516	0.0120491	415.26	274	327
PPC	rs132703473	14	70646418	A	G		-0.00733	29.5	190.658	2	0.00348	0.524	1	-0.00384	0.476	-0.0136006	518.854	200	214
PPC	rs108995549	14	70670277	A	G		0.00666	27.2	161.717	1	0.00356	0.465	2	-0.0031	0.535	0.0119382	412.77	278	283
PPC	rs29023181	14	71096693	A	G		0.00736	29.7	192.815	1	0.00293	0.602	2	-0.00443	0.398	-0.0138341	534.602	187	211
FPC	rs111007992	14	71184631	A	G		0.0225	22.1	#REF!	1	0.00252	0.888	2	-0.0199	0.112	-0.037855	261.824	282	292
PPC	rs111007992	14	71184631	A	G		0.0176	45.7	452.157	1	0.00198	0.888	2	-0.0156	0.112	-0.0328813	1241.68	40	39
PPC	rs136465699	14	71226872	A	G		-0.00687	27.9	170.73	2	0.00302	0.56	1	-0.00384	0.44	-0.012083	418.495	269	261
PPC	rs110589260	14	71433555	A	G		0.00731	29.7	193.311	1	0.00417	0.43	2	-0.00314	0.57	0.0131012	493.959	214	210
PPC	rs110984773	14	71793738	A	G	INTS8	-0.00603	22.7	113.699	2	0.00182	0.699	1	-0.00422	0.301	-0.0107815	286.854	451	456
PPC	rs43705624	14	71876826	A	C	DPY19L4	-0.00804	32.2	226.388	2	0.00321	0.6	1	-0.00483	0.4	-0.014292	566.62	170	163
PPC	ARS-BFGL-NGS-22433	14	72344323	C	G		0.00805	32.1	225.098	1	0.00322	0.6	2	-0.00483	0.4	-0.0143313	565.292	171	164
PPC	rs110847929	14	72993758	A	G		-0.00664	26.6	155.409	2	0.00289	0.565	1	-0.00375	0.435	-0.01246	428.959	262	303
PPC	rs41580451	14	72995583	A	G		-0.00506	20.6	93.7122	2	0.00274	0.458	1	-0.00232	0.542	0.00919955	241.854	551	570
FPC	rs109062360	14	74133189	A	C		0.0161	18.2	#REF!	1	0.0025	0.845	2	-0.0136	0.155	-0.0252643	155.745	465	423
PPC	rs109062360	14	74133189	A	C		0.0131	38.8	327.462	1	0.00203	0.845	2	-0.011	0.155	-0.0225504	777.824	116	95
PPC	rs136909838	14	74300237	A	C		0.00602	24.6	133.285	1	0.00308	0.489	2	-0.00294	0.511	0.0109392	343.745	371	374
FY	rs133336601	15	46595280	A	G		1.79622	13.6	41.3401	1	0.716675	0.601	2	-1.07955	0.399	76.8861	-3.00229	260	249
FY	rs109010201	15	46618137	A	G		-1.79622	13.6	41.1688	2	0.716675	0.601	1	-1.07955	0.399	76.6778	-2.99943	264	251
FY	rs41764261	15	46809853	A	G	LOC104974257	1.82344	14	43.8697	1	0.762035	0.583	2	-1.06594	0.417	75.9586	-2.94228	221	257
FY	rs43042505	15	46927339	A	C		-1.9822	15.4	52.4935	2	1.0478	0.472	1	-0.9344	0.528	101.097	3.35595	150	162
FY	rs41582682	15	47041396	A	G	DCHS1	1.88241	11.6	30.6003	1	0.374667	0.801	2	-1.50593	0.199	49.1739	-2.90763	552	566
FY	rs41606371	15	47196374	A	C	TRIM3	2.16363	13.6	41.3063	1	1.72365	0.202	2	-0.437716	0.798	60.8539	3.24512	261	370
MY	rs133274588	15	47627066	A	G		-57.2747	15.7114	54.8761	2	38.7368	0.324	1	-18.5519	0.676	85.6908	83.7959	424	308
FY	rs41565319	15	48371375	A	G		-1.86426	14.5	46.8297	2	0.821002	0.56	1	-1.04326	0.44	84.4089	-3.07298	191	215
PPC	rs41771370	15	48852604	A	G		-0.00528	21.6	102.9	2	0.00275	0.48	1	-0.00253	0.52	0.00967314	244.886	541	504
FPC	rs41256056	15	49117674	A	G	LOC100336699	0.0166	18.9	#REF!	1	0.00265	0.84	2	-0.0139	0.16	-0.0308803	191.854	375	387
FY	rs136146219	15	49481155	A	G		1.80076	13.9	42.9788	1	0.802858	0.555	2	-1.00244	0.445	100.337	-3.3853	235	164
FY	rs42911069	15	50409037	A	G		-1.89601	12.9	37.4572	2	0.489879	0.741	1	-1.40614	0.259	66.8539	-3.09839	341	319
FPC	rs42911069	15	50409037	A	G		-0.0142	19.4	#REF!	2	0.00367	0.741	1	-0.0105	0.259	-0.0264377	201.076	357	373
FY	rs136726723	15	50889429	A	C		-1.75994	13.5	41.0306	2	0.78925	0.552	1	-0.970687	0.448	97.8861	-3.34071	265	171
FY	rs41617886	15	51957162	A	C	STIM1	1.92777	12	32.4895	1	1.54221	0.2	2	-0.384646	0.8	66.8861	3.39888	489	318
PY	rs41617886	15	51957162	A	C	STIM1	1.37892	11.6	30.5421	1	1.10223	0.2	2	-0.274877	0.8	2.85202	82.6021	379	90
FPC	rs41769311	15	52098193	A	G	NUP98	0.0188	19	#REF!	1	0.00223	0.881	2	-0.0166	0.119	-0.0348351	189.721	383	385
PPC	rs41769007	15	52547046	A	G		0.00714	21.4	100.845	1	0.00114	0.841	2	-0.006	0.159	-0.0144199	292.921	441	511
FY	rs110083934	15	53031270	A	G	ARAP1	-1.85519	13.8	42.7122	2	0.675852	0.636	1	-1.17934	0.364	53.2147	-2.52882	239	476
MY	rs137001155	15	53300202	A	G	FCHSD2	50.2577	14.313	45.7258	1	30.7082	0.389	2	-19.5498	0.611	116.123	168.097	127	424
MY	rs134020694	15	53352768	A	G	FCHSD2	50.2589	14.3131	45.7258	1	30.7082	0.389	2	-19.5498	0.611	116.11	168.046	128	425
FY	rs29017039	15	53622495	A	G		-1.96405	15.3	52.2958	2	1.06594	0.456	1	-0.898112	0.544	112.009	3.5391	152	138
FY	rs110877658	15	53733504	A	G	FAM168A	1.59211	11.6	30.2708	1	1.07501	0.324	2	-0.517095	0.676	70.4685	2.96884	563	289
FY	rs136037857	15	54230195	A	G	C2CD3	-1.75994	13.6	41.5834	2	0.866361	0.507	1	-0.893576	0.493	91.2076	-3.20484	257	186
FY	rs41768440	15	54258688	A	G	C2CD3	1.68736	13.2	38.9666	1	0.798322	0.528	2	-0.88904	0.472	85.0809	-3.07015	309	208
FY	rs41768467	15	54365783	A	G	PPME1	1.75087	13.6	41.6799	1	0.857289	0.511	2	-0.893576	0.489	92.0862	-3.20133	252	182
FPC	rs109917163	15	54445919	A	G	P4HA3	-0.0111	17.2	#REF!	2	0.00526	0.525	1	-0.00582	0.475	-0.0233379	204.046	351	474
FY	rs41632781	15	54686691	A	G	POLD3	1.6919	13.2	39.0141	1	0.866361	0.487	2	-0.825537	0.513	51.6778	2.37893	306	505
FY	rs109710748	15	54706499	A	G	POLD3	1.65561	12.8	36.6038	1	0.78925	0.522	2	-0.861825	0.478	57.8861	-2.54202	366	405
FY	ARS-BFGL-NGS-37822	15	55111624	A	G		1.63747	12.7	36.2636	1	0.784714	0.521	2	-0.852753	0.479	57.0088	-2.51143	377	418
MY	rs41772100	15	55264635	A	G	ARRB1	46.2159	13.4379	40.4283	1	23.7229	0.487	2	-22.4982	0.513	76.0302	74.8539	543	534
FY	rs41772100	15	55264635	A	G	ARRB1	1.8053	14	43.6536	1	0.925328	0.487	2	-0.879968	0.513	49.2676	2.34378	227	562
FPC	ARS-BFGL-NGS-32704	15	55307661	A	C	ARRB1	0.0182	19.1	#REF!	1	0.00237	0.87	2	-0.0158	0.13	-0.0319873	173.114	422	384
FY	rs109008799	15	55562673	A	G	MAP6	1.8688	11.6	30.248	1	1.50139	0.196	2	-0.366956	0.804	63.6778	3.33807	566	346
FY	rs136617923	15	56436347	A	G		-1.6919	12.9	37.5017	2	0.730283	0.568	1	-0.961615	0.432	60.3872	-2.62317	340	373
FY	rs110878457	15	56458440	A	G		-1.65107	12.6	35.3925	2	0.684924	0.586	1	-0.966151	0.414	67.1739	-2.7836	399	316
FY	rs110039675	15	56482148	A	C		1.65107	12.7	36.0017	1	0.66678	0.598	2	-0.988831	0.402	70.7696	-2.83987	383	286
FPC	rs109560127	15	56782573	A	G		0.0114	16.4	#REF!	1	0.00356	0.688	2	-0.00783	0.312	-0.021283	146.237	497	519
MY	rs41690133	15	56842162	C	G		-50.2554	14.377	46.1255	2	30.2546	0.398	1	-20.0034	0.602	99.314	123.456	206	417
FY	rs135002199	15	57759720	A	C	ANO3	1.92323	12.6	35.9101	1	0.453592	0.763	2	-1.46964	0.237	52.1427	-2.83893	385	493
FY	rs42594500	15	58026574	A	G	ANO3	1.69643	12.6	35.567	1	0.585134	0.656	2	-1.11584	0.344	71.1487	-2.95687	396	285
FY	rs41573721	15	58050245	A	C	ANO3	1.65107	12.9	37.2798	1	0.830073	0.498	2	-0.825537	0.502	64.0269	-2.64208	352	341
FY	rs110748087	15	58411725	A	G		1.80076	14.1	44.2874	1	0.929864	0.482	2	-0.866361	0.518	84.9208	3.06569	217	210
FY	rs135883031	15	58607424	A	G	BBOX1	-1.58304	11.9	32.0283	2	0.616885	0.611	1	-0.966151	0.389	68.6383	-2.81101	509	307
FY	rs41583256	15	58775396	C	G		-2.79413	14.1	44.3335	2	0.334751	0.88	1	-2.45847	0.12	76.4089	-4.47763	216	254
FY	rs29015961	15	59249116	A	G		-2.05024	14.2	44.8761	2	0.562454	0.725	1	-1.48778	0.275	107.824	-3.83853	210	146
FY	rs109752138	15	59616890	A	G	METTL15	-2.336	13.5	40.7852	2	0.387821	0.834	1	-1.95045	0.166	68.5686	-3.69101	274	309
FY	rs29017396	15	60081187	A	G		2.86217	16	56.5986	1	0.439077	0.847	2	-2.42218	0.153	117.268	-5.01768	127	128
FPC	rs29017396	15	60081187	A	G		0.0169	18.8	#REF!	1	0.00259	0.847	2	-0.0143	0.153	-0.0298814	173.337	420	393
FY	rs42206807	15	60102210	A	G		1.68736	12.6	35.8894	1	0.721211	0.572	2	-0.966151	0.428	69.3768	-2.86098	387	298
FY	rs41731076	15	60612367	A	G		2.08652	15.4	52.8268	1	1.36531	0.346	2	-0.721211	0.654	89.7959	3.33724	148	194
FY	rs133843493	15	60633299	A	G		1.68736	12.8	36.9101	1	0.703068	0.584	2	-0.984295	0.416	52.3565	-2.43739	358	485
FY	rs41660789	15	60904807	A	G		2.02756	14.8	48.9586	1	0.662244	0.673	2	-1.36531	0.327	91.6383	-3.37229	170	184
FPC	rs41660789	15	60904807	A	G		0.0132	19.4	#REF!	1	0.00434	0.673	2	-0.00891	0.327	-0.0239113	191.319	377	371
FY	rs109176742	15	60931730	A	G		2.15003	12.6	35.8697	1	0.400068	0.814	2	-1.75087	0.186	73.3279	-3.72749	389	271
FY	rs42218318	15	61098317	A	G		1.60118	12.2	33.7305	1	0.671316	0.581	2	-0.929864	0.419	62.2076	-2.67128	445	358
FY	rs41583263	15	61893000	A	G		3.14793	16.3	58.9508	1	0.403243	0.872	2	-2.74877	0.128	112.187	-5.29596	117	137
FPC	rs41583263	15	61893000	A	G		0.0174	18.1	#REF!	1	0.00223	0.872	2	-0.0152	0.128	-0.0301282	151.42	478	430
[truncated: 638 more rows]
