# Supplementary material for: A Large-Scale Genome-Wide Association Study in U.S. Holstein Cattle
Source: Front Genet. 2019 May 14;10:412. doi: 10.3389/fgene.2019.00412 (PMC6527781; doi:10.3389/fgene.2019.00412)
Supplement: Supplementary file 1 [file Data_Sheet_1.zip › Spplementary_material/Table_S6.xlsx]

## Sheet: dominance
Table S6. List of significant dominance SNP effects for eight dairy traits (definitions of variables are at the bottom of table).
Trait	SNP	chr	position	candidate gene	δ	t-value	P_value
CCR	rs43480825	6	103774451	AFF1	3.02837	6.73383	1.65734e-11
CCR	rs110543856	18	48150900	SIPA1L3	4.78455	7.85755	3.9381e-15
DPR	rs43480825	6	103774451	AFF1	2.30258	6.72968	1.70414e-11
DPR	rs110543856	18	48150900	SIPA1L3	3.10893	6.92572	4.34826e-12
FPC	rs41638240	2	63112798		-0.00646	6.5	7.96e-11
FPC	rs41576795	2	64300614	NCKAP5	-0.00616	5.39	7.12e-08
FPC	rs42844441	2	67542665	DPP10	-0.00625	5.88	4.22e-09
FPC	rs109146371	14	1651311	PPP1R16A	0.00805	6.91	4.7e-12
FPC	rs109421300	14	1801116	DGAT1	0.0132	10.8	5.24e-27
FPC	rs135549651	14	1967325	SMPD5	0.0126	10.9	6.99e-28
FPC	rs109350371	14	2054457	PLEC (u)	0.0122	10.7	8.28e-27
FPC	rs109007040	14	67443766	VPS13B	0.00743	5.86	4.65e-09
FPC	rs136884351	14	67997855		0.0111	5.37	7.81e-08
FPC	rs110601459	15	1784872	AASDHPPT	0.00736	6.76	1.4e-11
FPC	rs41605693	15	2411630	GRIA4	0.0102	8.26	1.49e-16
FPC	rs109774038	20	29373244	HCN1	-0.00858	5.48	4.29e-08
FPC	rs41639261	20	31933394	GHR	-0.00619	5.36	8.2e-08
FPC	rs135228504	20	32394009		-0.00962	7.11	1.2e-12
FPC	rs109266279	23	13846320	MOCS1	-0.0356	12.5	7.2e-36
FPC	rs109744988	23	15704647	BYSL	-0.00942	6.74	1.56e-11
FPC	rs133467479	23	15740337	CCND3	-0.0168	8.79	1.56e-18
FPC	rs110291547	23	16470000		-0.00711	5.46	4.81e-08
FPC	rs41640797	23	17275448		-0.0151	8.89	6.31e-19
FPC	rs109396692	23	18553639	SUPT3H	-0.0114	6.22	5e-10
FPC	rs110993492	23	18600456	SUPT3H	-0.0221	9.52	1.71e-21
FPC	rs109261955	23	18695002	RUNX2	-0.0163	8.35	6.79e-17
FPC	rs109343058	23	20166517		-0.0167	8.46	2.74e-17
FPC	rs43562634	23	23349487		-0.00977	6.53	6.79e-11
FY	rs109757731	3	89193591		1.13398	5.71	1.11e-08
FY	rs43710473	3	91734831	USP24	0.993366	5.44	5.34e-08
FY	rs41589037	5	23461203		1.21563	6.27	3.6e-10
FY	rs110506437	5	24064770		1.90509	7.86	3.79e-15
FY	rs110384471	5	24111835	PLXNC1	8.98112	16.1	1.3e-58
FY	rs41571762	5	24426434		1.34717	6.03	1.64e-09
FY	rs110853005	5	24605672	TMCC3	1.36078	5.96	2.47e-09
FY	rs109915860	5	24628072	TMCC3	1.36985	5.83	5.67e-09
FY	rs41654828	5	24722041	TMCC3	1.39253	5.9	3.61e-09
FY	rs109424750	5	24762252		2.71248	8.56	1.16e-17
FY	Hapmap51042-BTA-73045	5	24838518		1.3517	5.93	2.99e-09
FY	rs41257413	5	25597342	GLYCAM1	2.75784	9.72	2.56e-22
FY	rs110249413	5	25643874	PDE1B	3.01639	9.38	6.4e-21
FY	rs109530721	5	25670284	NCKAP1L	2.70341	9.53	1.62e-21
FY	rs109769034	5	26181410	HOXC8	1.24738	5.42	5.99e-08
FY	rs29001990	5	26539525	ATP5G2	4.94415	12.3	1.07e-34
FY	ARS-BFGL-NGS-21191	5	26549478		1.31995	5.73	1.02e-08
FY	rs110730614	5	26561662		7.52963	16	7.56e-58
FY	rs109675908	5	26661043	ATF7	7.75642	16.3	7.66e-60
FY	rs110558219	5	26876852	AAAS	12.1109	21	1.14e-97
FY	rs110457668	5	26986116	CSAD	4.58128	12.4	1.43e-35
FY	rs109438971	5	27130695		12.0202	20.8	1.98e-96
FY	rs134417004	5	27345087		1.08862	5.84	5.35e-09
FY	rs109144266	5	27633265	KRT75	0.997902	5.46	4.89e-08
FY	rs109669443	5	27869236		1.40614	6.13	8.88e-10
FY	rs41655905	5	28442563		3.23411	9.81	1.07e-22
FY	rs109223185	5	28660813	BIN2	0.993366	5.38	7.53e-08
FY	rs109595822	5	28783844	TFCP2	1.06141	5.52	3.36e-08
FY	rs43179553	5	32688182		6.03277	13.3	2.74e-40
FY	BTB-00225685	5	32864155		6.07813	13.4	1.18e-40
FY	rs109198868	5	32983741		4.53592	10.9	1.43e-27
FY	rs42379514	5	33054266		1.28367	5.76	8.56e-09
FY	rs41603412	5	33246646	PCED1B	5.62454	12.5	9.6e-36
FY	rs110336027	5	34989903		3.50627	10.4	1.74e-25
FY	rs109314119	5	36041533	NELL2	1.3381	5.81	6.12e-09
FY	rs109812267	5	36917783	PUS7L	1.4651	6.16	7.23e-10
FY	rs110102790	5	38652935		1.57396	5.83	5.41e-09
FY	rs109120501	5	39640565	LOC107131267	1.36985	5.88	4.03e-09
FY	rs110827324	5	39920171		2.8032	8.26	1.42e-16
FY	rs109590980	5	46895290		2.23621	5.75	8.93e-09
FY	rs110797637	5	51113065	PPM1H	4.14129	6.69	2.2e-11
FY	rs29020657	5	96266781	GRIN2B	1.18388	5.41	6.39e-08
FY	rs137714981	5	100543485	LOC617565	1.77354	5.57	2.6e-08
FY	rs109420150	5	106713645	CRACR2A	2.11374	8.03	9.98e-16
FY	rs136458794	5	106861674	PRMT8	1.39706	5.86	4.55e-09
FY	rs109116974	5	106895411		7.71106	14.1	6.29e-45
FY	rs109501296	5	106951601		1.20202	5.41	6.16e-08
FY	rs110951087	5	107403824		1.19748	5.5	3.89e-08
FY	rs137324017	5	107405490		1.54675	5.91	3.48e-09
FY	rs135691817	5	107615276	IQSEC3	1.59211	5.77	7.91e-09
FY	rs109497683	5	107672483	SLC6A13	4.01883	9.65	5.02e-22
FY	rs110744662	5	107674191	SLC6A13	4.09594	9.79	1.25e-22
FY	rs109809721	5	107704991	SLC6A13	3.77842	9.52	1.73e-21
FY	rs109312447	5	107923893	B4GALNT3	1.50593	6.11	9.69e-10
FY	rs109674424	5	107946258	NINJ2	1.07048	5.55	2.9e-08
FY	rs41615490	5	108053565		5.4431	11.7	2.31e-31
FY	rs29022872	5	108338670	ERC1	2.52651	7.81	5.87e-15
FY	rs43703979	5	108361582	ERC1	2.44032	7.46	8.94e-14
FY	rs41655478	5	108388961	ERC1	3.17968	8.62	6.67e-18
FY	rs109119368	5	109948881		2.15003	6.25	4.2e-10
FY	rs109173922	5	110982640	CBX6	1.26552	5.54	3.06e-08
FY	rs109901151	6	88494442	SLC4A4	1.06594	5.79	7.15e-09
FY	rs109452259	6	88800322		1.07955	5.85	5.05e-09
FY	rs109146371	14	1651311	PPP1R16A	1.82344	7.58	3.5e-14
FY	rs109421300	14	1801116	DGAT1	2.47208	9.69	3.47e-22
FY	rs135549651	14	1967325	SMPD5	2.02756	8.53	1.53e-17
FY	rs109350371	14	2054457		1.97766	8.45	2.88e-17
FY	rs110601459	15	1784872	AASDHPPT	1.66922	7.66	1.86e-14
FY	rs41605693	15	2411630	GRIA4	2.03209	8.24	1.74e-16
FY	rs109584130	15	42343306		1.02512	5.61	2.04e-08
FY	rs110878336	19	53330890		1.36531	5.6	2.1e-08
FY	rs109854193	20	25689084		1.00244	5.5	3.79e-08
FY	rs137177112	20	26196891	ITGA1	1.03873	5.35	8.81e-08
FY	rs41640797	23	17275448		2.01848	5.93	3.11e-09
FY	rs110993492	23	18600456	SUPT3H	2.62176	5.64	1.69e-08
FY	rs109343058	23	20166517		2.12735	5.39	7.17e-08
FY	rs110750755	26	23920913	CNNM2	1.07048	5.49	4.07e-08
FY	rs109386328	27	36285734	ANK1	0.997902	5.46	4.78e-08
HCR	rs43480825	6	103774451	AFF1	3.11865	8.08136	6.43131e-16
MY	rs110549145	2	60308526	THSD7B	32.0824	5.47943	4.2705e-08
MY	rs41615934	2	61276598		41.1038	6.01989	1.74748e-09
MY	rs41638240	2	63112798		29.4252	5.55462	2.7845e-08
MY	rs41576795	2	64300614	NCKAP5	40.9176	6.7137	1.90101e-11
MY	rs41604324	2	66962526		40.3281	5.69516	1.23373e-08
MY	rs42844441	2	67542665	DPP10	37.7638	6.66062	2.73149e-11
MY	rs110026430	2	74228539		28.5205	5.49968	3.80791e-08
MY	rs109757731	3	89193591		29.3901	5.55882	2.71847e-08
MY	rs109274302	3	91615073		36.5587	6.06293	1.33825e-09
MY	rs43710473	3	91734831	USP24	29.2428	6.01758	1.77255e-09
MY	rs43360769	3	98284456	AGBL4	26.5701	5.44198	5.27339e-08
MY	rs41585112	3	103448870		30.0335	5.41892	6.00087e-08
MY	rs110045157	3	104771097	HIVEP3	29.2802	5.46966	4.51252e-08
MY	rs110506437	5	24064770		46.484	7.20405	5.85893e-13
MY	rs110384471	5	24111835	PLXNC1	254.334	17.1406	7.96741e-66
MY	rs110853005	5	24605672	TMCC3	34.4701	5.67973	1.35034e-08
MY	rs109915860	5	24628072	TMCC3	35.9446	5.73215	9.92655e-09
MY	rs41654828	5	24722041	TMCC3	36.9243	5.87705	4.18088e-09
MY	rs109424750	5	24762252		86.5183	10.25	1.19579e-24
MY	Hapmap51042-BTA-73045	5	24838518		34.031	5.61199	2.00193e-08
MY	rs41257413	5	25597342	GLYCAM1	75.8056	10.0291	1.14578e-23
MY	rs110249413	5	25643874	PDE1B	88.6937	10.3606	3.78485e-25
MY	rs109530721	5	25670284	NCKAP1L	74.8875	9.91053	3.77852e-23
MY	rs109769034	5	26181410	HOXC8	35.9128	5.85657	4.7303e-09
MY	rs29001990	5	26539525	ATP5G2	148.483	13.9209	4.88807e-44
MY	ARS-BFGL-NGS-21191	5	26549478		38.1725	6.22851	4.71517e-10
MY	rs110730614	5	26561662		212.904	17.0012	8.64126e-65
MY	rs109675908	5	26661043	ATF7	222.085	17.5418	7.46261e-69
MY	rs110457668	5	26986116	CSAD	134.331	13.6465	2.18258e-42
MY	rs134417004	5	27345087		26.6622	5.37233	7.77862e-08
MY	rs109669443	5	27869236		33.1034	5.42696	5.73687e-08
MY	rs110902969	5	27992179	NR4A1	28.5914	5.42516	5.79474e-08
MY	rs41655905	5	28442563		97.67	11.1151	1.07359e-28
MY	rs110440188	5	30506973	SPATS2	34.5559	5.76276	8.28319e-09
MY	rs110615202	5	32426908		33.0143	5.84872	4.95906e-09
MY	rs43179553	5	32688182		174.526	14.3958	5.70191e-47
MY	BTB-00225685	5	32864155		175.157	14.4334	3.3092e-47
MY	rs109198868	5	32983741		135.971	12.2545	1.62128e-34
MY	rs41603412	5	33246646	PCED1B	159.958	13.3452	1.29895e-40
MY	rs42384751	5	33374776		40.8482	6.07699	1.22611e-09
MY	rs110336027	5	34989903		115.701	12.9407	2.71813e-38
MY	rs109314119	5	36041533	NELL2	41.356	6.74614	1.52105e-11
MY	rs137201109	5	36733213	LOC107131297	28.2031	5.41073	6.28192e-08
MY	rs109812267	5	36917783	PUS7L	55.1424	8.71243	2.98962e-18
MY	ARS-BFGL-NGS-16895	5	37637578		41.2495	6.21813	5.03794e-10
MY	rs110102790	5	38652935		41.0593	5.71406	1.10421e-08
MY	rs109120501	5	39640565	LOC107131267	42.4983	6.85848	6.9734e-12
MY	rs110827324	5	39920171		73.1322	8.09842	5.58871e-16
MY	rs109590980	5	46895290		79.4502	7.67405	1.67165e-14
MY	rs110797637	5	51113065	PPM1H	142.74	8.66185	4.66479e-18
MY	rs109823594	5	56565409	LRP1	38.1571	5.38861	7.10595e-08
MY	rs43703958	5	57404217	ANKRD52	51.2226	5.5309	3.18875e-08
MY	rs111031646	5	67824220	NT5DC3	90.6862	5.48357	4.17167e-08
MY	rs109420150	5	106713645	CRACR2A	46.9401	6.70207	2.05861e-11
MY	rs136458794	5	106861674	PRMT8	36.4468	5.74263	9.3316e-09
MY	rs109116974	5	106895411		194.705	13.376	8.58783e-41
MY	rs110906361	5	106930295	LOC107132524	28.5323	5.67155	1.41646e-08
MY	rs109501296	5	106951601		32.6697	5.5304	3.19785e-08
MY	rs110912524	5	106977557	TSPAN11	29.1748	5.57298	2.50646e-08
MY	rs135691817	5	107615276	IQSEC3	42.7346	5.82262	5.79966e-09
MY	rs109497683	5	107672483	SLC6A13	109.891	9.91526	3.60354e-23
MY	rs110744662	5	107674191	SLC6A13	112.839	10.1344	3.9221e-24
MY	rs109809721	5	107704991	SLC6A13	107.66	10.1954	2.09892e-24
MY	rs41615490	5	108053565		128.772	10.3247	5.50657e-25
MY	rs29022872	5	108338670	ERC1	61.1149	7.09104	1.33405e-12
MY	rs43703979	5	108361582	ERC1	58.6994	6.73423	1.65108e-11
MY	rs41655478	5	108388961	ERC1	79.4664	8.08789	6.09368e-16
MY	rs110690110	5	108450743	ERC1	30.644	5.45158	4.99639e-08
MY	rs109119368	5	109948881		56.2304	6.13453	8.55239e-10
MY	rs109173922	5	110982640	CBX6	32.5002	5.35124	8.74181e-08
MY	rs43709090	5	113100000	ACO2	62.2414	5.55894	2.71647e-08
MY	rs109901151	6	88494442	SLC4A4	38.2075	7.78519	6.98332e-15
MY	rs133300430	6	88724389	GC	33.2097	6.18926	6.05268e-10
MY	rs109452259	6	88800322		34.3563	7.0017	2.53424e-12
MY	rs137147462	6	88887995		36.3535	7.49164	6.8208e-14
MY	rs42766480	6	88891318		32.8091	6.78073	1.19797e-11
MY	rs110694875	6	89139865		29.767	6.11524	9.65299e-10
MY	rs135437616	10	34753304		26.6593	5.42306	5.86338e-08
MY	rs110136847	20	21897582		37.2768	5.60487	2.08601e-08
MY	rs137177112	20	26196891	ITGA1	28.7666	5.56359	2.64514e-08
MY	rs110628218	20	26257874	ITGA1	28.2961	5.78318	7.33757e-09
MY	rs135333478	20	27162257		27.0051	5.39225	6.96355e-08
MY	rs41257711	20	27503083		50.2565	5.54477	2.94587e-08
MY	rs41639257	20	27833489		31.0323	5.39541	6.84214e-08
MY	rs132883803	20	28531137		31.7923	5.45127	5.00527e-08
MY	rs42450512	20	28850177		39.6347	6.47318	9.61127e-11
MY	rs42274765	20	29347831	HCN1	30.3338	5.41683	6.07119e-08
MY	rs109774038	20	29373244	HCN1	78.3363	9.36827	7.42311e-21
MY	rs42274828	20	29386555	HCN1	31.1757	5.53808	3.06067e-08
MY	rs110599734	20	29998448		52.059	6.67674	2.4475e-11
MY	rs41573457	20	30036600		76.5166	7.58375	3.36684e-14
MY	rs135211852	20	30092539		59.2758	8.2129	2.16772e-16
MY	rs43150347	20	30247453		44.3539	6.55382	5.61752e-11
MY	rs137307819	20	31245658	NNT	49.2395	5.68865	1.28165e-08
MY	rs41639261	20	31933394	GHR	48.6863	7.90684	2.64933e-15
MY	rs135389797	20	31984746	GHR	28.8079	5.64595	1.64427e-08
MY	rs109180721	20	32005299	GHR	28.8524	5.65487	1.56109e-08
MY	rs110482506	20	32030332	GHR	47.9579	7.82622	5.04447e-15
MY	rs132896414	20	32045791	GHR	47.3389	7.76229	8.36785e-15
MY	rs135513881	20	32147781		31.0928	6.08157	1.19164e-09
MY	rs133599927	20	32266853		44.3119	6.57045	5.0249e-11
MY	rs135228504	20	32394009		59.6108	8.2515	1.57048e-16
MY	rs134857553	20	32433005		41.49	7.27123	3.57102e-13
MY	rs133609351	20	32459976		42.3808	7.42426	1.13716e-13
MY	rs132661915	20	32481431		42.8313	7.49661	6.56704e-14
MY	rs135891055	20	32645694		48.0724	6.61181	3.80301e-11
MY	rs110741373	20	32710621	OXCT1	37.2904	6.54992	5.76667e-11
MY	rs41625007	20	32848645	OXCT1	37.9757	5.86992	4.36481e-09
MY	rs110425978	20	32878037		37.7348	5.78904	7.08622e-09
MY	rs137300246	20	33287530		45.1435	5.67558	1.38346e-08
MY	rs41575076	20	33311925		37.0753	5.53346	3.14251e-08
MY	rs41938455	20	33354480	C6	81.332	6.87412	6.24999e-12
MY	rs110772002	20	33551316	C7	58.0767	6.88477	5.7997e-12
MY	rs136028188	20	33555212	C7	44.8579	5.97416	2.31545e-09
MY	rs136249812	20	33676808		59.4323	6.89165	5.52603e-12
MY	rs137431035	20	33824992		81.9839	7.16199	7.9703e-13
MY	rs137134405	20	35034032	DAB2	54.5966	5.56659	2.59997e-08
MY	rs41257066	20	35973199	EGFLAM	47.0266	5.68422	1.31535e-08
MY	rs109649115	20	36311419	LOC104975277	59.194	5.66008	1.51444e-08
MY	rs109181046	20	36674340	LOC101906946	66.4419	5.5966	2.18792e-08
MY	rs41942492	20	37264477	NIPBL	50.4542	5.45274	4.9639e-08
MY	BTA-13793-rs29018751	20	37346843	NIPBL	50.7059	5.49656	3.87583e-08
MY	rs42954630	20	37374576	NIPBL	51.5049	5.58198	2.38006e-08
MY	rs41941124	20	37440474		50.4967	5.61212	2.00046e-08
MY	rs29010172	21	11119797		33.1613	5.51537	3.48348e-08
MY	rs41643918	22	45750581	ERC2	60.0696	6.0098	1.85978e-09
MY	rs109371415	23	11769430	ZFAND3	40.9405	6.7256	1.75187e-11
MY	rs109103219	23	12548841		33.1393	5.45414	4.92494e-08
MY	rs109266279	23	13846320	MOCS1	183.889	12.1144	9.03193e-34
MY	rs110838971	23	14658449		39.4432	6.40667	1.48954e-10
MY	rs109744988	23	15704647	BYSL	43.4156	5.82614	5.67833e-09
MY	rs133467479	23	15740337	CCND3	105.572	10.3866	2.88436e-25
MY	rs109900571	23	15907479	GUCA1A	52.2255	7.29325	3.03317e-13
MY	rs110291547	23	16470000		39.4696	5.68915	1.27797e-08
MY	rs133567179	23	16511087	GLTSCR1L	38.3021	6.95799	3.45894e-12
MY	rs135188595	23	16564846	CNPY3	28.787	5.33305	9.66454e-08
MY	rs29025986	23	16601543		29.4625	5.72184	1.05476e-08
MY	rs41640797	23	17275448		104.039	11.472	1.85152e-30
MY	rs110062196	23	17927593		34.7084	5.51918	3.40866e-08
MY	rs110572843	23	17963149		41.4023	6.12503	9.07808e-10
MY	rs110606237	23	18043560		38.8253	6.05164	1.43552e-09
MY	rs109396692	23	18553639	SUPT3H	76.5559	7.84656	4.29051e-15
MY	rs110993492	23	18600456	SUPT3H	138.998	11.2405	2.61619e-29
MY	rs109261955	23	18695002	RUNX2	106.597	10.2384	1.34687e-24
MY	rs29013500	23	19233007	CLIC5	64.9525	7.43657	1.03611e-13
MY	rs110741815	23	19744083		30.9679	5.78564	7.23129e-09
MY	rs109343058	23	20166517		111.183	10.5746	3.95122e-26
MY	rs43562634	23	23349487		47.5915	5.96321	2.47619e-09
MY	rs136957735	23	27413323		35.1591	5.34752	8.92388e-08
MY	rs110840223	23	30279220	ZKSCAN8	149.3	7.65798	1.89446e-14
MY	rs43711373	23	30711619		99.4075	6.22985	4.67496e-10
MY	rs110750755	26	23920913	CNNM2	27.7818	5.34438	9.07936e-08
PPC	rs41663866	5	75684520		-0.00253	5.71	1.14e-08
PPC	rs109901151	6	88494442	SLC4A4	-0.00203	5.8	6.81e-09
PPC	rs29012948	14	63056074	RIMS2	0.00317	5.59	2.21e-08
PPC	rs111026772	14	64512418		0.00241	5.67	1.47e-08
PPC	rs137773528	14	65006380	GRHL2	0.00467	8.58	9.25e-18
PPC	rs41632193	14	66256529	RNF19A	0.00301	7	2.66e-12
PPC	rs41632223	14	66494815	RGS22	0.00401	8.28	1.19e-16
PPC	rs134050755	14	66564630	RGS22	0.00263	6.79	1.1e-11
PPC	rs110216575	14	66599210		0.00251	7.21	5.42e-13
PPC	rs109007040	14	67443766	VPS13B	0.00476	9.91	3.74e-23
PPC	rs133668707	14	67475081		0.00304	7.55	4.43e-14
PPC	rs136884351	14	67997855		0.00663	8.48	2.22e-17
PPC	rs41605240	14	69965123	SDC2	0.006	7.05	1.82e-12
PPC	rs111007992	14	71184631		0.00552	6.16	7.06e-10
PPC	rs42450512	20	28850177		-0.00281	6.45	1.15e-10
PPC	rs41572180	20	29169941	HCN1	-0.00211	5.39	7.14e-08
PPC	rs42274765	20	29347831	HCN1	-0.00216	5.42	6.03e-08
PPC	rs109774038	20	29373244	HCN1	-0.00631	10.6	2.74e-26
PPC	rs42274828	20	29386555	HCN1	-0.00222	5.53	3.17e-08
PPC	ARS-BFGL-BAC-33662	20	29829315		-0.00223	5.55	2.89e-08
PPC	rs109436778	20	29972809		-0.00243	6.57	4.88e-11
PPC	rs110599734	20	29998448		-0.00406	7.3	2.88e-13
PPC	rs41573457	20	30036600		-0.00647	9.01	2.14e-19
PPC	rs110613386	20	30068392		-0.0025	6.75	1.5e-11
PPC	rs41622936	20	30079775	MRPS30	-0.00203	5.73	1.02e-08
PPC	rs135211852	20	30092539		-0.00506	9.86	6.39e-23
PPC	rs43150347	20	30247453		-0.00418	8.68	4.1e-18
PPC	rs41567173	20	31051302		-0.00456	7.15	8.68e-13
PPC	rs29022980	20	31085834		-0.00421	6.69	2.19e-11
PPC	rs29018641	20	31151035		-0.00431	6.8	1.05e-11
PPC	rs137307819	20	31245658	NNT	-0.00455	7.39	1.53e-13
PPC	rs109823394	20	31393193	CCL28	-0.00226	6.42	1.4e-10
PPC	rs109832885	20	31443934		-0.00276	7.15	8.81e-13
PPC	rs41639261	20	31933394	GHR	-0.00428	9.78	1.43e-22
PPC	rs135389797	20	31984746	GHR	-0.00231	6.36	1.99e-10
PPC	rs109180721	20	32005299	GHR	-0.00231	6.34	2.26e-10
PPC	rs110482506	20	32030332	GHR	-0.00441	10.1	5.33e-24
PPC	rs132896414	20	32045791	GHR	-0.00428	9.87	5.91e-23
PPC	rs135513881	20	32147781		-0.00239	6.57	5.19e-11
PPC	rs133599927	20	32266853		-0.00391	8.15	3.76e-16
PPC	rs135228504	20	32394009	GHR-FBXO4	-0.00622	12.1	1.06e-33
PPC	rs134857553	20	32433005		-0.00337	8.29	1.13e-16
PPC	rs133609351	20	32459976		-0.00339	8.34	7.34e-17
PPC	rs132661915	20	32481431		-0.00342	8.41	4.16e-17
PPC	rs135891055	20	32645694		-0.00392	7.57	3.83e-14
PPC	rs110741373	20	32710621	OXCT1	-0.00344	8.48	2.23e-17
PPC	rs137300246	20	33287530		-0.00391	6.9	5.08e-12
PPC	rs41575076	20	33311925		-0.00331	6.92	4.49e-12
PPC	rs43001858	20	33336375	C6	-0.00298	6.01	1.9e-09
PPC	rs41938455	20	33354480	C6	-0.00608	7.21	5.68e-13
PPC	rs41937533	20	33433160		-0.00351	7.02	2.2e-12
PPC	rs110772002	20	33551316	C7	-0.00493	8.2	2.37e-16
PPC	rs136028188	20	33555212	C7	-0.00398	7.43	1.12e-13
PPC	rs136249812	20	33676808		-0.00517	8.42	3.63e-17
PPC	rs137431035	20	33824992		-0.00603	7.4	1.41e-13
PPC	rs43762676	20	34522480		-0.00318	5.61	1.97e-08
PPC	rs29013890	20	34817221	LOC782833	-0.00427	6.06	1.38e-09
PPC	rs137134405	20	35034032	DAB2	-0.00403	5.77	8.01e-09
PPC	rs41941646	20	35169183		-0.00323	6.08	1.2e-09
PPC	rs41941633	20	35212987	LOC104975273	-0.00319	5.99	2.1e-09
PPC	rs110679619	20	35479220	RICTOR	-0.00421	6.42	1.35e-10
PPC	rs41581059	20	35639448		-0.00384	6.21	5.45e-10
PPC	rs41257066	20	35973199	EGFLAM	-0.0032	5.43	5.65e-08
PPC	rs43021487	20	36152608	EGFLAM	-0.00328	5.44	5.39e-08
PPC	rs109679319	20	36290931	LOC104975277	-0.00342	5.9	3.56e-09
PPC	rs109649115	20	36311419	LOC104975277	-0.00501	6.72	1.85e-11
PPC	rs132892028	20	36416315		-0.00397	5.95	2.62e-09
PPC	rs109181046	20	36674340	LOC101906946	-0.00641	7.57	3.81e-14
PPC	rs41942492	20	37264477	NIPBL	-0.00497	7.53	5.13e-14
PPC	BTA-13793-rs29018751	20	37346843	NIPBL	-0.00486	7.38	1.53e-13
PPC	rs42954630	20	37374576	NIPBL	-0.0048	7.3	2.95e-13
PPC	rs41941124	20	37440474		-0.005	7.8	6.35e-15
PPC	rs41574319	20	39509383	RAI14	-0.00453	6.2	5.62e-10
PPC	rs42288320	20	42779370		-0.00376	5.43	5.59e-08
PPC	rs109965180	20	64339709	SEMA5A	-0.00284	5.51	3.62e-08
PPC	rs109856526	20	65399267		-0.00493	10.3	1.08e-24
PPC	rs109712921	20	65437677	MTRR	-0.00493	10.3	1.09e-24
PPC	rs110733841	20	66342801		-0.0037	8.7	3.44e-18
PPC	rs133921824	20	66886180		-0.00275	7.4	1.41e-13
PPC	rs109839038	20	67144348		-0.00502	10.9	1.03e-27
PPC	rs29002362	20	67183813		-0.00395	9.29	1.63e-20
PPC	rs109577146	20	67590042		-0.00219	6.03	1.62e-09
PPC	rs42650911	20	67655585		-0.00368	8.67	4.28e-18
PPC	rs136251674	20	68203112		-0.00216	6.2	5.69e-10
PPC	rs41965257	20	68298787		-0.00281	6.89	5.77e-12
PPC	rs109769884	20	69292436		-0.00347	7.51	5.92e-14
PPC	rs41640089	23	11563415	MDGA1	-0.00237	5.58	2.47e-08
PPC	rs109103219	23	12548841		-0.00245	5.65	1.59e-08
PPC	rs109266279	23	13846320	MOCS1	-0.024	22.2	6.67e-109
PPC	rs137512914	23	13913577		-0.00232	5.74	9.76e-09
PPC	rs110838971	23	14658449		-0.00339	7.71	1.22e-14
PPC	rs109198080	23	15199510		-0.00216	5.6	2.13e-08
PPC	rs109744988	23	15704647	BYSL	-0.00531	9.98	1.93e-23
PPC	rs133467479	23	15740337	CCND3	-0.011	15.2	3.17e-52
PPC	rs109900571	23	15907479	GUCA1A	-0.00482	9.42	4.69e-21
PPC	rs109570650	23	16086032	TRERF1	-0.00215	5.59	2.24e-08
PPC	rs110291547	23	16470000		-0.00402	8.11	4.98e-16
PPC	rs133567179	23	16511087	GLTSCR1L	-0.00247	6.27	3.53e-10
PPC	rs41640797	23	17275448	VEGFA (d)	-0.00944	14.6	4.95e-48
PPC	rs137072214	23	17701238	TMEM63B	-0.00273	6.21	5.37e-10
PPC	rs110062196	23	17927593		-0.00377	8.4	4.58e-17
PPC	rs110572843	23	17963149		-0.00437	9.05	1.49e-19
PPC	rs110606237	23	18043560		-0.00334	7.29	3.08e-13
PPC	rs41600323	23	18144874		-0.00238	5.85	4.88e-09
PPC	rs110398611	23	18373342	SUPT3H	-0.00303	7.09	1.35e-12
PPC	rs109396692	23	18553639	SUPT3H	-0.0105	15	5.74e-51
PPC	rs110993492	23	18600456	SUPT3H	-0.017	19.2	3.12e-82
PPC	rs109261955	23	18695002	RUNX2	-0.0125	16.8	2.13e-63
PPC	rs29013500	23	19233007	CLIC5	-0.00712	11.4	3.83e-30
PPC	rs110741815	23	19744083		-0.00213	5.57	2.5e-08
PPC	rs109343058	23	20166517	ADGRF5-ADGRF1	-0.0116	15.5	3.02e-54
PPC	rs41604175	23	21992298	CENPQ	-0.00253	5.64	1.72e-08
PPC	rs43562634	23	23349487		-0.00472	8.28	1.26e-16
PPC	rs110840223	23	30279220	ZKSCAN8	-0.0154	11.1	1.41e-28
PPC	rs110594281	23	30369967	LOC617979	-0.00587	6.57	5.06e-11
PPC	rs43711373	23	30711619		-0.011	9.67	4.05e-22
PPC	rs110640803	23	30735804	LOC528329	-0.00808	8.57	1.04e-17
PY	rs43213404	2	61276598		1.07048	5.66	1.52e-08
PY	rs29009975	2	63112798		0.843681	5.75	8.82e-09
PY	rs109936603	2	64300614	NCKAP5	1.12037	6.63	3.28e-11
PY	rs109130352	2	67542665	DPP10	0.970687	6.18	6.25e-10
PY	rs109618019	3	58040470		0.730283	5.4	6.59e-08
PY	rs43210602	3	58442312	LOC104971690	0.739355	5.45	4.97e-08
PY	rs41582551	3	58452409	LOC104971690	0.739355	5.45	5.17e-08
PY	rs110593395	3	90639047		0.739355	5.4	6.85e-08
PY	rs43214743	3	90812068		0.739355	5.39	7.03e-08
PY	rs43209286	3	90879808		0.739355	5.38	7.47e-08
PY	rs110318230	3	91615073		0.952543	5.69	1.28e-08
PY	rs110490165	3	91734831	USP24	0.802858	5.95	2.7e-09
PY	rs41584384	3	98284456	AGBL4	0.730283	5.4	6.49e-08
PY	rs110747803	5	15560977	RASSF9	9.97902	7.02	2.17e-12
PY	rs109200733	5	15584407		9.75223	6.86	6.7e-12
PY	rs108994381	5	24064770		1.44696	8.09	6.06e-16
PY	rs109988655	5	24111835	PLXNC1	7.6657	18.6	3.29e-77
PY	rs110296879	5	24605672	TMCC3	1.00697	5.98	2.3e-09
PY	rs110875985	5	24628072	TMCC3	1.05687	6.08	1.19e-09
PY	rs135689797	5	24722041	TMCC3	1.05233	6.04	1.5e-09
PY	rs108981857	5	24762252		2.47661	10.6	4.09e-26
PY	rs110155713	5	24838518		0.997902	5.93	2.98e-09
PY	rs109187312	5	25597342	GLYCAM1	2.30425	11	4.01e-28
PY	rs110082431	5	25643874	PDE1B	2.7397	11.5	7.82e-31
PY	rs109467419	5	25670284	NCKAP1L	2.2725	10.8	2.3e-27
PY	rs41255288	5	26181410	HOXC8	1.15212	6.76	1.36e-11
PY	rs108982244	5	26539525	ATP5G2	4.52685	15.3	7.78e-53
PY	rs109224402	5	26549478		1.21109	7.12	1.05e-12
PY	rs136852782	5	26561662		6.48637	18.7	8.04e-78
PY	rs136567993	5	26661043	ATF7	6.71316	19.1	1.29e-81
PY	rs136210193	5	26876852	AAAS	10.3873	24.5	4.89e-132
PY	rs43703977	5	26986116	CSAD	4.07779	14.9	1.91e-50
PY	rs41609588	5	27130695		10.3873	24.4	3.11e-131
PY	rs110930058	5	27345087		0.793786	5.78	7.7e-09
PY	ARS-BFGL-NGS-21352	5	27869236		0.979759	5.8	6.45e-09
PY	rs110602426	5	27992179	NR4A1	0.793786	5.43	5.53e-08
PY	rs134400519	5	28442563		2.89392	11.9	1.79e-32
PY	rs109818851	5	30506973	SPATS2	1.07501	6.46	1.07e-10
PY	POLLED	5	32426908		0.975223	6.24	4.47e-10
PY	rs136413446	5	32688182		5.08023	15.1	9.05e-52
PY	rs108994075	5	32864155		5.12559	15.2	3.88e-52
PY	rs110887329	5	32983741		4.10501	13.3	1.38e-40
PY	rs43215834	5	33054266		0.88904	5.38	7.26e-08
PY	rs135919189	5	33246646	PCED1B	4.71736	14.2	1.13e-45
PY	rs109671440	5	33374776		1.29274	6.94	3.96e-12
PY	rs109476237	5	34894663		0.834609	5.78	7.5e-09
PY	rs135776869	5	34989903		3.34297	13.5	2.24e-41
PY	rs134493490	5	35186437	ANO6	0.88904	5.8	6.59e-09
PY	rs41635940	5	36041533	NELL2	1.22923	7.24	4.62e-13
PY	rs110683342	5	36733213	LOC107131297	0.825537	5.71	1.15e-08
PY	rs110467572	5	36917783	PUS7L	1.61479	9.2	3.49e-20
PY	rs133454194	5	37637578		1.20655	6.55	5.95e-11
PY	rs29012842	5	38094640		0.757499	5.51	3.53e-08
PY	rs132819294	5	38652935		1.26099	6.32	2.55e-10
PY	rs110410349	5	39640565	LOC107131267	1.29727	7.55	4.53e-14
PY	rs135065051	5	39920171		2.28157	9.12	7.82e-20
PY	rs110126296	5	40233163	CNTN1	1.06594	5.93	3.06e-09
PY	rs110950216	5	46895290		2.16363	7.53	4.96e-14
PY	rs109797076	5	48131956	HMGA2	1.1748	6.17	6.83e-10
PY	rs109605346	5	51113065	PPM1H	4.11408	9	2.22e-19
PY	rs43212498	5	67824220	NT5DC3	2.59455	5.66	1.56e-08
PY	rs43211655	5	100543485	LOC617565	1.25191	5.33	9.98e-08
PY	rs110074454	5	106713645	CRACR2A	1.47417	7.58	3.52e-14
PY	rs110400173	5	106861674	PRMT8	1.08408	6.15	7.54e-10
PY	rs110470656	5	106895411		6.16885	15.2	1.78e-52
PY	rs110077792	5	106930295	LOC107132524	0.879968	6.3	2.91e-10
PY	rs137830021	5	106951601		0.975223	5.94	2.88e-09
PY	rs109667596	5	106977557	TSPAN11	0.925328	6.38	1.8e-10
PY	BTB-02081949	5	107405490		1.06141	5.5	3.85e-08
PY	rs111015931	5	107615276	IQSEC3	1.27006	6.24	4.25e-10
PY	rs137561286	5	107672483	SLC6A13	3.44276	11.2	4.21e-29
PY	rs110936909	5	107674191	SLC6A13	3.49719	11.3	9.64e-30
PY	rs109455117	5	107693123	SLC6A13	0.970687	5.45	4.91e-08
PY	rs133825129	5	107704991	SLC6A13	3.35204	11.4	2.49e-30
PY	rs109205247	5	107923893	B4GALNT3	1.07048	5.89	3.91e-09
PY	rs29024375	5	107946258	NINJ2	0.76657	5.39	7.03e-08
PY	rs29015852	5	108053565		4.05058	11.7	1.2e-31
PY	rs110064393	5	108338670	ERC1	1.90509	7.98	1.48e-15
PY	ARS-BFGL-NGS-59105	5	108361582	ERC1	1.87333	7.74	9.78e-15
PY	rs109145721	5	108388961	ERC1	2.54465	9.34	9.94e-21
PY	rs109495630	5	108450743	ERC1	0.879968	5.65	1.58e-08
PY	rs133961646	5	108455362	ERC1	0.798322	5.4	6.54e-08
PY	rs109204346	5	109948881		1.67375	6.59	4.37e-11
PY	rs110084966	5	110982640	CBX6	0.975223	5.78	7.65e-09
PY	rs109378326	5	113100000	ACO2	1.80983	5.82	5.83e-09
PY	rs109064107	6	88494442	SLC4A4	0.879968	6.47	9.89e-11
PY	rs109393868	6	88724389	GC	0.898112	6.05	1.48e-09
PY	rs109231663	6	88800322		0.852753	6.28	3.42e-10
PY	rs133868459	6	88887995		0.879968	6.52	7.06e-11
PY	rs110984569	6	88891318		0.775642	5.77	8.16e-09
PY	rs110253059	7	53664924	PCDHA13	0.807394	5.37	7.69e-08
PY	rs110813232	7	62860816	CSNK1A1	1.79622	6.2	5.77e-10
PY	rs109362109	7	63569723		1.02512	5.58	2.46e-08
PY	rs43212751	10	34753304		0.730283	5.37	8.02e-08
PY	rs43078636	14	44531321		1.4016	5.65	1.63e-08
PY	rs41622765	14	45109055		1.52407	6.05	1.46e-09
PY	rs110488513	14	45280979	MRPS28	1.4651	5.81	6.28e-09
PY	rs134328771	14	46264806		1.56489	6.09	1.16e-09
PY	rs43031541	20	25689084		0.748427	5.58	2.39e-08
PY	rs43211381	20	26196891	ITGA1	0.807394	5.62	1.93e-08
PY	Hapmap57114-rs29012843	20	26257874	ITGA1	0.730283	5.38	7.45e-08
PY	rs41580909	20	29373244	HCN1	1.50139	6.47	9.54e-11
PY	rs43031658	20	30092539		1.10676	5.53	3.18e-08
PY	rs41577048	20	33824992		1.71004	5.38	7.37e-08
PY	rs43212062	21	11119797		0.893576	5.36	8.2e-08
PY	ARS-BFGL-NGS-109301	22	45750581	ERC2	1.74633	6.3	2.97e-10
PY	rs43214720	22	46533044	CACNA2D3	1.87787	5.73	1.01e-08
PY	rs110165451	22	46781645	CACNA2D3	1.90962	5.82	5.72e-09
PY	rs109567373	23	11769430	ZFAND3	0.979759	5.8	6.76e-09
PY	rs134374857	23	13846320	MOCS1	2.79413	6.63	3.34e-11
PY	rs41255293	23	15740337	CCND3	1.91869	6.8	1.06e-11
PY	rs43207817	23	16511087	GLTSCR1L	0.879968	5.76	8.45e-09
PY	rs109472989	23	17275448		2.05931	8.19	2.64e-16
PY	rs110480125	23	18600456	SUPT3H	2.24074	6.53	6.59e-11
PY	rs109285219	23	18695002	RUNX2	1.77354	6.15	7.91e-10
PY	rs110574696	23	20166517		2.00941	6.89	5.57e-12
PY	rs42381983	25	36234087	TRIM56	1.25645	5.53	3.27e-08
PY	rs43154710	26	23920913	CNNM2	0.793786	5.51	3.63e-08
Trait: MY = milk yield. FY = fat yild. PY = protein yield. FPC = fat percentage. PPC = Protein percentage. DPR = daughter pregnancy rate. CCR = cow conception rate. HCR = heifer conception rate.
Chr = chromosome.
position = chromosome position in bp.
candidate gene = gene implicated by the dominance SNP effect.
δ = dominance effect of the SNP.
t-value = t-value of the additive effect.
p-value = p-value of the dominance effect.
